# Supplementary material for: Integration of GWAS, linkage analysis and transcriptome analysis to reveal the genetic basis of flowering time-related traits in maize
Source: Front Plant Sci. 2023 Mar 22;14:1145327. doi: 10.3389/fpls.2023.1145327 (PMC10073556; doi:10.3389/fpls.2023.1145327)
Supplement: Supplementary file 2 [file Table_1.xlsx]

## Sheet: Sheet1
Table S1 The specific quantitative primers of canddidate genes
Gene ID	Candidate genes	Primer sequence(5'->3')
		Forward primer	Reverse primer
1	Zm00001d003058	CTCTTCTGATCCTGTCCACTCC	TCCATTACCCGACGACCAGA
2	Zm00001d053684	TGAGCACAGAGCACTCACTC	CCACTCCATGGTAACGCTCT
3	Zm00001d040569	ACTGAATTTGAAGCAGCGGAAG	TGTGTGTCAAACTTTAGCGTCC
4	Zm00001d049023	TCTGACGGTGACACTCCAAAA	AGTCCTGAGTCTCGTTCCCA
5	Zm00001d010635	CGGTTCCGCGTTCTTGATTT	AATGGAAACAGGCGACGATG
6	Zm00001d044272	ATGGTGATGGTGGAGTGCGA	AGGAACGAACGTACCACGATGT
7	Zm00001d003294	CTTGCTTGGGCGACTTGATG	ATGTGCTGTCATCTGGGGTG
8	Zm00001d007345	ACATAGGTTTGGCCTGGGTG	GACAGGATTGGGAAGTTGCAG
9	Zm00001d029448	GTTAGATCAGCCAGAAGCCCA	TAGCGGTGTTTGTTGGGGAG
10	Zm00001d029583	GACCATGCAGCTCAAGAATCG	GAGATGTTGAGCGCGAAGAC
11	Zm00001d011666	TGGATGCCAGCTTCTTTCTCA	TGCTTTCCTCCCGTCTGTTC
12	Zm00001d011668	CCAAAGGGACGGCAGATCAA	TCACCCATCCCCTGTCAAGT
13	Zm00001d011673	TTGTAAGCATCACGGTTCGTTG	TACAGCCACTTGCCCACATT
Reference gene	ZmActin3	TCACCCTGTGCTGCTGACCG	GAACCGTGTGGCTCACACCA
