# Supplementary material for: Integration of GWAS, linkage analysis and transcriptome analysis to reveal the genetic basis of flowering time-related traits in maize
Source: Front Plant Sci. 2023 Mar 22;14:1145327. doi: 10.3389/fpls.2023.1145327 (PMC10073556; doi:10.3389/fpls.2023.1145327)
Supplement: Supplementary file 3 [file Table_2.xlsx]

## Sheet: Table S2
Table S2 The descriptive of maize flowering time for the GWAS panel under different environments
Environment	Trait	Range	Mean±SD	Skewness	Kurtosis	CV/%
Sanya	DTT	50-66	59.03±0.345	-0.046	-1.231	0.074
	DTP	52-67	60.11±0.340	-0.041	-1.219	0.076
	DTS	50-68	60.91±0.349	-0.088	-1.041	0.075
Guiyang	DTT	71-87	76.56±0.288	0.421	-0.926	0.053
	DTP	72-89	77.57±0289	0.418	-0.894	0.054
	DTS	71-90	77.98±0.305	0.355	-0.853	0.056
Zhangye	DTT	81-113	93.69±0.606	0.358	-0.964	0.093
	DTP	82-115	94.97±0.623	0.377	-0.945	0.094
	DTS	82-117	95.93±0.645	0.379	-0.94	0.097
