# Supplementary material for: Integration of GWAS, linkage analysis and transcriptome analysis to reveal the genetic basis of flowering time-related traits in maize
Source: Front Plant Sci. 2023 Mar 22;14:1145327. doi: 10.3389/fpls.2023.1145327 (PMC10073556; doi:10.3389/fpls.2023.1145327)
Supplement: Supplementary file 4 [file Table_3.xlsx]

## Sheet: Table S3
Table S3 The correlation analysis of maize flowering related traits
Environment	Trait	DTT	DTP	DTS
Sanya	DTT	1
	DTP	0.999**	1
	DTS	0.997**	0.995**	1
Guiyang	DTT	1
	DTP	0.999**	1
	DTS	0.979**	0.979**	1
Zhangye	DTT	1
	DTP	0.997**	1
	DTS	0.977**	0.979**	1
