# Supplementary material for: Integration of GWAS, linkage analysis and transcriptome analysis to reveal the genetic basis of flowering time-related traits in maize
Source: Front Plant Sci. 2023 Mar 22;14:1145327. doi: 10.3389/fpls.2023.1145327 (PMC10073556; doi:10.3389/fpls.2023.1145327)
Supplement: Supplementary file 5 [file Table_4.xlsx]

## Sheet: Table S4
Table S4 Variance analysis of the threeflowering-related traits under different environments
Trait	Source	Type sum of squares	Df	Mean square	F
DTT	Environments	205550	2	102775	205550.13**
	Genotype	49204.9	210	234.31	468.618**
	G×E	28641	380	75.37	150.74**
	Error	295	590	0.5
	Total	293535	1182
DTP	Environments	207647	2	103824	207999.54**
	Genotype	50572.5	210	240.82	482.461**
	G×E	29820.2	380	78.47	157.21**
	Error	294.5	590	0.49
	Total	298313	1182
DTS	Environments	209898	2	104949	203684.06**
	Genotype	53228.1	210	253.47	491.93**
	G×E	31414.3	380	82.67	160.44**
	Error	304	590	0.52
	Total	304423	1182
