# Supplementary material for: Integration of GWAS, linkage analysis and transcriptome analysis to reveal the genetic basis of flowering time-related traits in maize
Source: Front Plant Sci. 2023 Mar 22;14:1145327. doi: 10.3389/fpls.2023.1145327 (PMC10073556; doi:10.3389/fpls.2023.1145327)
Supplement: Supplementary file 6 [file Table_5.xlsx]

## Sheet: Sheet1
Table S5 The difference for maize flowering time related traits among the seven subgroups
Subgroup	DTT			DTP			DTS
	Mean±SD	F	P-value	Mean±SD	F	P-value	Mean±SD	F	P-value
HCL645	80.38±5.66	1.641	0.138	81.52±5.68	1.638	0.139	82.15±5.85	1.808	0.1
T32	83.31±5.12			84.44±5.19			85.23±5.21
QR273	82.94±5.44			83.75±5.40			84.51±5.63
Mo17	80.54±7.16			81.59±7.21			82.01±7.37
A801	84.28±4.86			85.44±4.97			86.06±5.41
B73	83.79±3.64			84.94±3.65			85.63±3.66
Mix	83.49±8.12			84.60±8.28			85.37±8.36
