# Supplementary material for: Integration of GWAS, linkage analysis and transcriptome analysis to reveal the genetic basis of flowering time-related traits in maize
Source: Front Plant Sci. 2023 Mar 22;14:1145327. doi: 10.3389/fpls.2023.1145327 (PMC10073556; doi:10.3389/fpls.2023.1145327)
Supplement: Supplementary file 7 [file Table_6.xlsx]

## Sheet: Sheet1
Table S6 The results of GWAS for maize flowering time
SNP Name	Chromosome	Position	P-value	R2	Tratis	Environments	Candidate Gene ID	Gene name	Decription	Common with previous reports	Reference
PHM13696.11	5	175367080	2.11e-05	0.11472	DTP	Zhangye	Zm00001d016792		OSJNBa0088K19.7-like protein	S5_17623043	Li et al. 2016
	5	175367080	2.92e-05	0.111379	DTT	Zhangye
	5	175367080	4.4e-05	0.105362	DTS	Zhangye
PUT-163a-148945329-486	6	108901155	2.32e-05	0.113756	DTP	Zhangye	Zm00001d036816	pgl7	Zea m 13 allergen	zll2	Wang et al. 2021
	6	108901155	2.08e-05	0.115305	DTT	Zhangye	Zm00001d036820	pgl6	uncharacterized
	6	108901155	5.12e-05	0.103728	DTS	Zhangye	Zm00001d036815	pgl3	exopolygalacturonase-like
PUT-163a-71448968-3398	8	133774957	1.74e-05	0.116919	DTP	Zhangye	Zm00001d010935		uncharacterized	S8_133948610	Li et al. 2016
	8	133774957	1.41e-05	0.119661	DTT	Zhangye	Zm00001d004757		uncharacterized
	8	133774957	1.56e-05	0.116924	DTS	Zhangye	Zm00001d041104		uncharacterized
PUT-163a-74234257-3606	8	121579317	6.73e-05	0.11364	DTP	Guiyang	Zm00001d010611	roa4	Putative mini-chromosome maintenance (MCM) complex protein family	vgt2	Chardon F,et al
	8	121579317	4.38e-05	0.120284	DTS	Guiyang	Zm00001d010614		40S ribosomal protein S26, partial
PUT-163a-88754682-4574	8	102091842	9.78e-05	0.106727	DTS	Guiyang	Zm00001d045224		lipase	S8_102532538	Li et al. 2016
							Zm00001d010157		uncharacterized
PZA03650.2	8	146342060	9.22e-05	0.1055	DTP	Guiyang	Zm00001d011328		GTP-binding nuclear protein Ran1B	S8_145698187	Li et al. 2016
	8	146342060	4.29e-05	0.115405	DTS	Guiyang
PZE-101037854	1	25190733	9.2e-05	0.106177	DTS	Guiyang				S1_25415160	Li et al. 2016
PZE-101052733	1	36800960	3.49e-05	0.11717	DTP	Guiyang	Zm00001d028497		uncharacterized	S1_37215843	Li et al. 2016
	1	36800960	6.73e-05	0.109944	DTS	Guiyang
PZE-101053954	1	38187080	9.92e-05	0.104619	DTP	Guiyang	Zm00001d028540	IDP92	uncharacterized protein LOC100282423	S1_37711558	Li et al. 2016
	1	38187080	7.39e-05	0.104891	DTT	Guiyang	Zm00001d028537		nucleic acid binding protein precursor
PZE-101175015	1	218872523	9.67e-05	0.105581	DTS	Guiyang
PZE-101187908	1	232349488	7.86e-05	0.0999611	DTP	Zhangye	Zm00001d032556	hagtf4	hypothetical protein BRADI_3g30047v3 [Brachypodium distachyon]	S1_232529157	Li et al. 2016
	1	232349488	8.03e-05	0.100027	DTT	Zhangye	Zm00001d032557	IDP2492	uncharacterized protein LOC100126941
	1	232349488	8.63e-05	0.0979193	DTS	Zhangye
PZE-101187914	1	232350275	7.86e-05	0.0999611	DTP	Zhangye	Zm00001d032558		uncharacterized	S1_232655006	Li et al. 2016
	1	232350275	8.03e-05	0.100027	DTT	Zhangye	Zm00001d032557	IDP2492	uncharacterized protein LOC100126941
	1	232350275	8.63e-05	0.0979193	DTS	Zhangye	Zm00001d032556	hagtf4	hypothetical protein BRADI_3g30047v3 [Brachypodium distachyon]
PZE-101196193	1	243339483	8.73e-05	0.0987887	DTP	Zhangye	Zm00001d032879		N-terminal acetyltransferase A complex auxiliary subunit NAA15	S1_243766834	Li et al. 2016
	1	243339483	6.31e-05	0.10272	DTT	Zhangye	Zm00001d032876		expansin-A15
PZE-101256915	1	299321223	3.04e-06	0.136904	DTP	Zhangye	Zm00001d034611		uncharacterized	S1_299283992	Li et al. 2016
	1	299321223	6.84e-05	0.109086	DTP	Guiyang	Zm00001d034610		uncharacterized protein LOC100382617
	1	299321223	2.86e-06	0.138	DTT	Zhangye	Zm00001d034613		uncharacterized
	1	299321223	3.58e-06	0.13364	DTS	Zhangye
PZE-102048084	2	26498794	8.5e-06	0.135975	DTP	Guiyang	Zm00001d002906		hypothetical protein ZEAMMB73_Zm00001d002906	S2_27585842	Li et al. 2016
	2	26498794	4.05e-05	0.112879	DTT	Guiyang	Zm00001d002905	pco065250a	uncharacterized protein LOC110013313 precursor
	2	26498794	1.86e-05	0.127173	DTS	Guiyang	Zm00001d020152	umc1549a	uncharacterized protein LOC100280798
PZE-102053209	2	30812063	2.35e-05	0.109391	DTP	Sanya	Zm00001d003059	IDP7441	putative threonine aldolase family protein	S2_30284318	Li et al. 2016
	2	30812063	2.72e-05	0.107816	DTT	Sanya	Zm00001d003058	IDP8031	putative threonine aldolase family protein
	2	30812063	1.28e-05	0.116812	DTS	Sanya
PZE-102181889	2	224239540	6.86e-05	0.101475	DTP	Zhangye	Zm00001d007191	myb110	Transcription factor MYB2; uncharacterized protein LOC100192609	S2_224064557	Li et al. 2016
	2	224239540	7.36e-05	0.101002	DTT	Zhangye
PZE-103103665	3	163875288	2.98e-05	0.11141	DTP	Zhangye	Zm00001d042365		RP7 - Cysteine-rich family protein precursor expressed	ldp1	van Nocker ,S et al.2000
	3	163875288	3.53e-05	0.109868	DTT	Zhangye	Zm00001d012049	c3h49	Zinc finger CCCH domain-containing protein 33
	3	163875288	5.43e-05	0.103561	DTS	Zhangye	Zm00001d042363	c3h13	Zinc finger CCCH domain-containing protein 33
PZE-103109054	3	168235371	1.94e-05	0.117047	DTP	Zhangye				S3_168862738	Li et al. 2016
	3	168235371	1.61e-05	0.119555	DTT	Zhangye
	3	168235371	2.77e-05	0.111504	DTS	Zhangye
PZE-103152337	3	204168579	6.61e-05	0.101965	DTP	Zhangye	Zm00001d012760		golgin-84 isoform X1	pebp12	Zhao, YP et al. 2022
	3	204168579	5.29e-05	0.104765	DTT	Zhangye	Zm00001d043502	IDP4949	uncharacterized protein LOC100382765
	3	204168579	6.86e-05	0.100521	DTS	Zhangye	Zm00001d043503		downstream target of AGL15-4
PZE-103177256	3	221518869	5.25e-05	0.11396	DTP	Guiyang	Zm00001d044112		fibroin heavy chain
	3	221518869	7.06e-05	0.111203	DTS	Guiyang	Zm00001d044111		uncharacterized protein LOC100283518	S3_220639917	Li et al. 2016
							Zm00001d016903		uncharacterized
PZE-103177258	3	221519117	3.41e-05	0.119264	DTP	Guiyang	Zm00001d044112		fibroin heavy chain	mybr6	Choi, JY et al. 2021
	3	221519117	7.31e-05	0.106315	DTT	Guiyang
	3	221519117	4.26e-05	0.11743	DTS	Guiyang
PZE-103177259	3	221519225	2.53e-05	0.122945	DTP	Guiyang					Li et al. 2016
	3	221519225	7.16e-05	0.106559	DTT	Guiyang	Zm00001d044112		fibroin heavy chain	S3_220640967
	3	221519225	3.21e-05	0.120925	DTS	Guiyang
PZE-103181990	3	225378744	8.17e-05	0.0995256	DTP	Zhangye	Zm00001d044271	pco129434	Protein ROOT HAIR DEFECTIVE 3	S3_225204722	Li et al. 2016
	3	225378744	7.86e-05	0.100257	DTT	Zhangye	Zm00001d044272	bhlh94	Putative transcription factor bHLH041
PZE-104000008	4	29441	7.33e-06	0.126771	DTP	Zhangye
	4	29441	6.36e-06	0.128778	DTT	Zhangye
	4	29441	7.98e-06	0.124518	DTS	Zhangye
PZE-104000024	4	30838	3.05e-06	0.136867	DTP	Zhangye
	4	30838	2.66e-06	0.138859	DTT	Zhangye
	4	30838	3.27e-06	0.134657	DTS	Zhangye
PZE-104013781	4	12025821	8.29e-05	0.121265	DTP	Guiyang	Zm00001d048992		uncharacterized
	4	12025821	4e-05	0.133068	DTS	Guiyang
PZE-104040103	4	60272337	3.48e-05	0.109362	DTP	Zhangye	Zm00001d050018	bzip68	ABSCISIC ACID-INSENSITIVE 5-like protein 5	lhy2	Chardon F, et al.2004
	4	60272337	2.47e-05	0.113693	DTT	Zhangye
	4	60272337	3.96e-05	0.106876	DTS	Zhangye
PZE-104040106	4	60292744	6.46e-06	0.128207	DTP	Zhangye	Zm00001d050018	bzip68	ABSCISIC ACID-INSENSITIVE 5-like protein 5
	4	60292744	4.51e-06	0.132734	DTT	Zhangye	Zm00001d050019		hypothetical protein ZEAMMB73_Zm00001d050019
	4	60292744	7.27e-06	0.125572	DTS	Zhangye
PZE-104072142	4	142483593	1.26e-05	0.122049	DTP	Zhangye	Zm00001d051068		uncharacterized		Li et al. 2016
	4	142483593	2.81e-05	0.121658	DTP	Guiyang	Zm00001d051069		calcium binding atopy-related autoantigen 1
	4	142483593	1.03e-05	0.124716	DTT	Zhangye
	4	142483593	5.27e-05	0.110173	DTT	Guiyang
	4	142483593	2.17e-05	0.114267	DTS	Zhangye
	4	142483593	4.3e-05	0.117323	DTS	Guiyang
PZE-104074915	4	146139325	1.51e-05	0.119955	DTP	Zhangye
	4	146139325	1.55e-05	0.120006	DTT	Zhangye
	4	146139325	3.44e-05	0.109063	DTS	Zhangye
PZE-104081644	4	155160399	8.48e-05	0.105372	DTP	Zhangye	Zm00001d051315		uncharacterized
	4	155160399	7.05e-05	0.108265	DTT	Zhangye	Zm00001d051316	thx16	trihelix transcription factor GTL1
PZE-104096936	4	172465123	5.27e-05	0.105622	DTP	Zhangye	Zm00001d051812	hk6	histidine kinase 1	S4_172787463	Li et al. 2016
	4	172465123	2.93e-05	0.12063	DTP	Guiyang	Zm00001d017977	hsf1	histidine kinase 1
	4	172465123	4.03e-05	0.108903	DTT	Zhangye	Zm00001d051812	hk6	histidine kinase 1
	4	172465123	1.67e-05	0.123296	DTT	Guiyang
	4	172465123	6.83e-05	0.101369	DTS	Zhangye
	4	172465123	6.77e-05	0.110606	DTS	Guiyang
PZE-104150197	4	242285075	3.36e-05	0.103195	DTP	Sanya	Zm00001d053680		uncharacterized protein LOC100276605
	4	242285075	3.15e-05	0.104281	DTT	Sanya	Zm00001d038819	IDP8108	Non-structural maintenance of chromosomes element 4 homolog A
	4	242285075	2.78e-05	0.105219	DTS	Sanya	Zm00001d010427	cl9466_1c	uncharacterized
PZE-104150213	4	242306467	3.36e-05	0.103195	DTP	Sanya	Zm00001d053684	cts3	Putative citrate synthase family protein
	4	242306467	3.15e-05	0.104281	DTT	Sanya	Zm00001d053685	cts2	uncharacterized protein LOC100194338
	4	242306467	2.78e-05	0.105219	DTS	Sanya	Zm00001d015856	cts1	citrate synthase1
PZE-105049039	5	39207952	9.37e-05	0.10531	DTP	Guiyang				S5_38106432	Li et al. 2016
PZE-105049117	5	39398784	9.36e-05	0.0983066	DTT	Zhangye	Zm00001d050424		uncharacterized	S5_38760956	Li et al. 2016
							Zm00001d014280	pco098524b	RNA-binding (RRM/RBD/RNP motifs) family protein
PZE-105049131	5	39414585	9.36e-05	0.0983066	DTT	Zhangye	Zm00001d050424		uncharacterized	S5_38986851	Li et al. 2016
PZE-105049132	5	39415854	9.36e-05	0.0983066	DTT	Zhangye	Zm00001d050424		uncharacterized	S5_38985427
PZE-105049158	5	39540542	9.36e-05	0.0983066	DTT	Zhangye	Zm00001d014282		uncharacterized protein LOC100275045	S5_38808339	Li et al. 2016
PZE-105049179	5	39647814	9.36e-05	0.0983066	DTT	Zhangye	Zm00001d014285	pip2h	Aquaporin PIP2-2	S5_40454647	Li et al. 2016
PZE-105049183	5	39648162	9.36e-05	0.0983066	DTT	Zhangye	Zm00001d014285	pip2h	Aquaporin PIP2-2	S5_40104067	Li et al. 2016
PZE-105049196	5	39655504	9.36e-05	0.0983066	DTT	Zhangye	Zm00001d014285	pip2h	Aquaporin PIP2-2	S5_40099924	Li et al. 2016
PZE-105049209	5	39666645	9.36e-05	0.0983066	DTT	Zhangye	Zm00001d014286		Calmodulin-binding transcription activator 2	S5_40099919	Li et al. 2016
							Zm00001d030518		Calmodulin-binding transcription activator 2
							Zm00001d014285	pip2h	Aquaporin PIP2-2
PZE-105055420	5	52548872	1.13e-06	0.160775	DTP	Zhangye	Zm00001d014547		uncharacterized
	5	52548872	8.22e-07	0.16437	DTT	Zhangye	Zm00001d014542	IDP5999	uncharacterized protein LOC100193092
	5	52548872	1.7e-06	0.153019	DTS	Zhangye
PZE-106004147	6	5163981	8.21e-05	0.0927639	DTP	Sanya
	6	5163981	9.26e-05	0.0915919	DTT	Sanya
PZE-106027828	6	65172598	9.32e-06	0.124019	DTP	Zhangye	Zm00001d035887		Rho GTPase activation protein (RhoGAP) with PH domain
	6	65172598	7.63e-06	0.126678	DTT	Zhangye	Zm00001d035889		uncharacterized protein LOC100383190
	6	65172598	1.36e-05	0.118541	DTS	Zhangye	Zm00001d045597		rho GTPase-activating protein REN1 isoform X1
PZE-106027845	6	65222473	9.32e-06	0.124019	DTP	Zhangye	Zm00001d035889		uncharacterized protein LOC100383190
	6	65222473	7.63e-06	0.126678	DTT	Zhangye
	6	65222473	1.36e-05	0.118541	DTS	Zhangye
PZE-107002161	7	1932489	6.66e-05	0.114661	DTP	Zhangye	Zm00001d023619		Mono-/di-acylglycerol lipase N-terminal
							Zm00001d010453		uncharacterized
	7	1932489	5.82e-05	0.116579	DTT	Zhangye	Zm00001d018654		uncharacterized
							Zm00001d018655		uncharacterized
PZE-107020679	7	19320877	3.87e-05	0.116031	DTP	Zhangye				S7_19175164	Li et al. 2016
	7	19320877	3.59e-05	0.11694	DTT	Zhangye
	7	19320877	4.45e-05	0.112948	DTS	Zhangye
PZE-108001108	8	927993	6.79e-05	0.109848	DTS	Guiyang	Zm00001d008189	pco140262e	Retrotransposon protein SINE subclass
							Zm00001d046395		uncharacterized
							Zm00001d013986		uncharacterized
PZE-108005661	8	5774110	5.65e-05	0.103653	DTP	Zhangye	Zm00001d031581	bnlg1615	putative pre-mRNA-splicing factor ATP-dependent RNA helicase DEAH5	S8_5604110	Li et al. 2016
	8	5774110	6.42e-05	0.102532	DTT	Zhangye	Zm00001d031150		uncharacterized
	8	5774110	3.04e-05	0.109501	DTS	Zhangye
PZE-108068611	8	119062894	2.1e-05	0.123351	DTP	Guiyang	Zm00001d010526		protein ESMERALDA 1 O-fucosyltransferase family protein	S8_119829451	Li et al. 2016
	8	119062894	5.87e-05	0.107574	DTT	Guiyang	Zm00001d010525		kinesin-like protein KIN-10C
	8	119062894	7.68e-06	0.136497	DTS	Guiyang
PZE-108068728	8	119363235	4.46e-05	0.114227	DTP	Guiyang	Zm00001d010534	csu204(uce)	ubiquitin carrier protein 7	S8_119836773	Li et al. 2016
	8	119363235	1.98e-05	0.124844	DTS	Guiyang	Zm00001d015941		uncharacterized
							Zm00001d010532		uncharacterized
PZE-108068741	8	119375361	5.72e-05	0.103518	DTP	Zhangye	Zm00001d010534	csu204(uce)	ubiquitin carrier protein 7	S8_119646327	Li et al. 2016
	8	119375361	5.17e-05	0.104945	DTT	Zhangye	Zm00001d015941		uncharacterized
							Zm00001d010532		uncharacterized
PZE-108070762	8	122433642	3.8e-05	0.11615	DTP	Guiyang	Zm00001d010637		uncharacterized	S8_122427412	Li et al. 2016
	8	122433642	6.83e-05	0.105805	DTT	Guiyang	Zm00001d010635		putative RING zinc finger domain superfamily protein
	8	122433642	2.66e-05	0.121217	DTS	Guiyang
PZE-108071076	8	122982422	1.76e-05	0.126288	DTS	Guiyang	Zm00001d010662	snrkb1	SNF1-related protein kinase regulatory subunit beta-1	pebp8	Swarts, KL et al.2021
PZE-108071457	8	123261035	2.42e-05	0.121623	DTP	Guiyang				vgt1	Buckler, E, et al.2009
	8	123261035	3.67e-05	0.117311	DTS	Guiyang
PZE-108073807	8	127496840	7.06e-05	0.101458	DTT	Zhangye	Zm00001d010784	cl35280_1	Peptidyl-tRNA hydrolase II (PTH2) family protein	S8_127349958	Li et al. 2016
							Zm00001d010785	gata32	GATA transcription factor 12
PZE-108085685	8	141174169	8.78e-05	0.0997939	DTP	Zhangye	Zm00001d011167	cl26374_1	uncharacterized protein LOC100278489
	8	141174169	7.62e-05	0.101626	DTT	Zhangye	Zm00001d011168		hypothetical protein ZEAMMB73_Zm00001d011168
PZE-108090521	8	146317703	8.6e-05	0.106993	DTS	Guiyang	Zm00001d011327		uncharacterized
PZE-108090522	8	146319700	3.05e-05	0.129433	DTP	Zhangye	Zm00001d011327		uncharacterized	S8_145698187	Li et al. 2016
	8	146319700	3.41e-05	0.129057	DTT	Zhangye
	8	146319700	3.09e-05	0.127608	DTS	Zhangye
	8	146319700	9.84e-05	0.127376	DTS	Guiyang
PZE-108092117	8	147756902	1.73e-05	0.117569	DTP	Zhangye				S8_147917242	Li et al. 2016
	8	147756902	1.49e-05	0.119725	DTT	Zhangye
	8	147756902	2.26e-05	0.113378	DTS	Zhangye
PZE-108104613	8	158418182	6.05e-06	0.128973	DTP	Zhangye	Zm00001d011679	nrt5	nitrate transporter protein	S8_158099003	Li et al. 2016
	8	158418182	6.99e-06	0.127687	DTT	Zhangye	Zm00001d011699		Survival protein SurE-like phosphatase/nucleotidase
	8	158418182	1.02e-05	0.121736	DTS	Zhangye	Zm00001d011700	LOC103636223	receptor-like serine/threonine-protein kinase ALE2
							Zm00001d011701		uncharacterized
							Zm00001d011687		IAA-amino acid hydrolase ILR1-like protein
PZE-109022692	9	23098533	7.04e-06	0.127234	DTP	Zhangye	Zm00001d045410		uncharacterized	S9_23260140	Li et al. 2016
	9	23098533	4.39e-06	0.133038	DTT	Zhangye
	9	23098533	6.95e-06	0.126078	DTS	Zhangye
PZE-109051750	9	86528376	4.61e-05	0.114683	DTP	Zhangye	Zm00001d046366		Transcriptional elongation regulator MINIYO
	9	86528376	4.03e-05	0.116956	DTT	Zhangye
	9	86528376	3.3e-05	0.11721	DTS	Zhangye
PZE-109083328	9	127704372	4.53e-05	0.117431	DTP	Guiyang	Zm00001d047251	pme7	uncharacterized	phyB2	Jamann TM et al. 2017
	9	127704372	7.88e-05	0.106319	DTT	Guiyang	Zm00001d014873	cl10169_2f	Eukaryotic translation initiation factor 3 subunit E
	9	127704372	4.09e-05	0.118648	DTS	Guiyang	Zm00001d047250	platz14	PLATZ transcription factor family protein
PZE-109083335	9	127704828	2.31e-05	0.122194	DTP	Guiyang	Zm00001d047251	pme7	uncharacterized
	9	127704828	3.52e-05	0.113548	DTT	Guiyang	Zm00001d014873	cl10169_2f	Eukaryotic translation initiation factor 3 subunit E
	9	127704828	3.73e-05	0.117106	DTS	Guiyang	Zm00001d047250	platz14	PLATZ transcription factor family protein
PZE-109105795	9	143460818	7.48e-05	0.101687	DTP	Zhangye	Zm00001d044178		uncharacterized	prrtf1	Zhao, YP et al. 2022
	9	143460818	6.64e-05	0.103364	DTT	Zhangye	Zm00001d028496		uncharacterized
	9	143460818	4.45e-05	0.106161	DTS	Zhangye	Zm00001d047722		trihelix transcription factor ASIL2
SYN10831	1	204813165	9.08e-05	0.0983532	DTP	Zhangye	Zm00001d031820		CCR4-NOT transcription complex subunit 1	S1_203718050
							Zm00001d040569		zinc finger (MYND type) family protein / programmed cell death 2 C-terminal domain-containing protein		Li et al. 2016
							Zm00001d015591		uncharacterized
SYN12263	8	140906550	5.23e-05	0.104861	DTP	Zhangye	Zm00001d011160		uncharacterized protein LOC103637334 isoform X1	S8_140273428	Li et al. 2016
	8	140906550	4.25e-05	0.107456	DTT	Zhangye	Zm00001d044500		uncharacterized protein LOC103652628 isoform X1
	8	140906550	6.67e-05	0.101267	DTS	Zhangye
SYN12976	8	119482180	1.65e-05	0.126268	DTP	Guiyang	Zm00001d010537		Coatomer subunit zeta-1	S8_119646327	Li et al. 2016
	8	119482180	3.26e-05	0.114453	DTT	Guiyang	Zm00001d010538	ras8A1	uncharacterized protein LOC100192989
	8	119482180	2.94e-05	0.119992	DTS	Guiyang	Zm00001d010535	riba3	Riboflavin biosynthesis protein ribAB
SYN14313	4	36154423	2.22e-05	0.114133	DTP	Zhangye				S4_36313455	Li et al. 2016
	4	36154423	2.05e-05	0.115401	DTT	Zhangye
	4	36154423	4.31e-05	0.105604	DTS	Zhangye
SYN16747	10	5117845	9.48e-05	0.0976226	DTS	Zhangye	Zm00001d023423		ACT domain-containing protein ACR12	S10_5376741	Li et al. 2016
							Zm00001d023424	bzip109	transcription factor TGAL11
SYN16757	10	5115974	2.93e-05	0.11192	DTP	Zhangye	Zm00001d023423		ACT domain-containing protein ACR12	S10_5376741	Li et al. 2016
	10	5115974	2.92e-05	0.112485	DTT	Zhangye	Zm00001d023424	bzip109	transcription factor TGAL11
	10	5115974	2.27e-05	0.113626	DTS	Zhangye
SYN24459	6	154315312	7.89e-05	0.0999166	DTP	Zhangye				S6_154331259	Li et al. 2016
SYN27264	8	103391961	8.49e-05	0.106488	DTP	Guiyang	Zm00001d025640	hagtf41	uncharacterized protein LOC100286323	glk3	Zhao, YP et al. 2022
							Zm00001d010192	hagtf34	Acyl-CoA N-acyltransferase (NAT) superfamily protein
							Zm00001d010191	cl19671_1	hypothetical protein ZEAMMB73_Zm00001d010191
SYN37091	6	65218376	9.32e-06	0.124019	DTP	Zhangye	Zm00001d035889		uncharacterized protein LOC100383190
	6	65218376	7.63e-06	0.126678	DTT	Zhangye
	6	65218376	1.36e-05	0.118541	DTS	Zhangye
SYN9249	4	145175853	3.69e-05	0.125841	DTP	Zhangye	Zm00001d051111		ATP-dependent DNA helicase MER3 homolog
	4	145175853	3.8e-05	0.125916	DTT	Zhangye	Zm00001d051110	pco141808	GDSL esterase/lipase LTL1 anther-specific proline-rich protein APG
	4	145175853	8.72e-05	0.113946	DTS	Zhangye
SYNGENTA17033	6	156142643	8.89e-05	0.10594	DTP	Guiyang				pebp7	Zhao, YP et al. 2022
ZM014391-0155	4	13099158	7.42e-05	0.1136	DTS	Guiyang	Zm00001d027788		hypothetical protein ZEAMMB73_Zm00001d027788
							Zm00001d049023		hypothetical protein ZEAMMB73_Zm00001d049023
							Zm00001d049024		uncharacterized
