# Supplementary material for: Integration of GWAS, linkage analysis and transcriptome analysis to reveal the genetic basis of flowering time-related traits in maize
Source: Front Plant Sci. 2023 Mar 22;14:1145327. doi: 10.3389/fpls.2023.1145327 (PMC10073556; doi:10.3389/fpls.2023.1145327)
Supplement: Supplementary file 8 [file Table_7.xlsx]

## Sheet: Sheet1
Table S7 The phenotype analysis for QTL mapping population
Environments	Traits	Parent		F2:3
		T32	Qi319	Range	mean±sd	CV
Guiyang	DTT	72±1.26	69±1.11	51-76	63.56±0.26	0.1
	DTP	73±1.13	70±1.12	57-75	65.34±0.29	0.09
	DTS	74±1.24	70±0.98	56-77	65.49±0.31	0.09
Zhangye	DTT	113±0.88	86±0.87	83-113	97.59±0.79	0.07
	DTP	115±1.11	88±1.21	84-115	100.23±0.82	0.07
	DTS	117±0.99	91±0.98	84-118	102.37±0.92	0.07
