# Supplementary material for: Integration of GWAS, linkage analysis and transcriptome analysis to reveal the genetic basis of flowering time-related traits in maize
Source: Front Plant Sci. 2023 Mar 22;14:1145327. doi: 10.3389/fpls.2023.1145327 (PMC10073556; doi:10.3389/fpls.2023.1145327)
Supplement: Supplementary file 9 [file Table_8.xlsx]

## Sheet: Sheet1
Table S8 The QTL analysis for maize flowering time
Name	TraitName	Environment	Chromosome	Position	LeftMarker	RightMarker	LOD	PVE(%)	Add	Dom	Gene ID	Annotation	Common with Li et al., 2016
qZYDTT1	DTT	Zhangye	2	229.372	S2_229101324	S2_229678862	4.0126	20.6177	0.5747	-6.6588	Zm00001d007339	Zinc finger protein 511	S2_229451557、CN_QTL_17
											Zm00001d007340	ADP-ribosylation factor GTPase-activating protein AGD12
											Zm00001d007341	HVA22-like protein e
											Zm00001d007343	HVA22-like protein d
											Zm00001d007344	late embryogenesis abundant protein
											Zm00001d007345	11-beta-hydroxysteroid dehydrogenase-like 5
											Zm00001d007347	Expressed protein; protein
											Zm00001d007349	Expressed protein; protein
											Zm00001d007350	HXXXD-type acyl-transferase family protein
											Zm00001d007351	Esterase
											Zm00001d007352	Ribosomal protein L31
											Zm00001d007354	Long chain base biosynthesis protein 2a
											Zm00001d007355	Haloacid dehalogenase-like hydrolase (HAD) superfamily protein
											Zm00001d007357	Protein AUXIN SIGNALING F-BOX 3
											Zm00001d007360	ARM repeat superfamily protein
qZYDTT2	DTT	Zhangye	3	115.041	S3_114937426	S3_115205726	3.3513	19.6293	3.1932	-5.7656	Zm00001d041380	Putative pentatricopeptide repeat-containing protein
											Zm00001d041381	Transducin/WD40 repeat-like superfamily protein
qZYDTT3	DTT	Zhangye	3	165.041	S3_164745333	S3_165999341	3.514	19.8465	3.6514	-3.1878	Zm00001d042401	alpha/beta-Hydrolases superfamily protein	S3_165641893、CN_QTL_21
											Zm00001d042403	DUF241 domain protein
qZYDTT4	DTT	Zhangye	3	209.041	S3_209018580	S3_209116452	3.1169	16.5148	2.9235	-3.2263	Zm00001d043750	CMV 1a interacting protein 1	S3_209068039
											Zm00001d043752	UDP-glycosyltransferase 88A1
											Zm00001d043754	ATP-dependent DNA helicase
qZYDTT5	DTT	Zhangye	4	185.088	S4_185087510	S4_185169335	3.3212	11.4013	-3.8065	-5.3288	Zm00001d052260	Probable galacturonosyltransferase 9
qZYDTT6	DTT	Zhangye	5	158.012	S5_157898243	S5_158181539	3.1487	19.3679	2.8069	-4.4323	Zm00001d016340	Protein argonaute 1
qZYDTT7	DTT	Zhangye	8	158.054	S8_157741940	S8_158271823	4.9166	26.8467	4.5787	-3.0596	Zm00001d011660	Putative regulator of chromosome condensation (RCC1) family protein	S8_158099003、CN_QTL_46
											Zm00001d011661	GDSL esterase/lipase APG
											Zm00001d011662	Endosomal targeting BRO1-like domain-containing protein
											Zm00001d011663	Putative CRAL/TRIO domain containing%2C Sec14p-like phosphatidylinositol transfer family protein
											Zm00001d011666	Putative calcium-dependent protein kinase family protein
											Zm00001d011668	DNAJ heat shock N-terminal domain-containing protein
											Zm00001d011669	Putative MYB DNA-binding domain superfamily protein
											Zm00001d011670	S-adenosyl-L-methionine-dependent methyltransferases superfamily protein farnesyl diphosphate synthase2
qZYDTT8	DTT	Zhangye	10	113.08	S10_112913732	S10_113216285	3.5895	20.8552	4.2422	-0.5642	Zm00001d025291	Coilin	S10 _112990639、CN_QTL_55
											Zm00001d025295	Chaperone protein dnaJ 6
											Zm00001d025296	Nudix hydrolase 13
qZYDTP1	DTP	Zhangye	1	71.2021	S1_71148329	S1_71295345	3.2878	22.3867	4.206	-1.09	Zm00001d029447	Whole genome shotgun sequence of line PN40024 scaffold
											Zm00001d029448	Protein TIFY 10B
qZYDTS1	DTS	Zhangye	1	77.2021	S1_77002765	S1_78482190	3.9974	11.1395	2.7744	2.4989	Zm00001d029573	Protein argonaute 7
											Zm00001d029574	cytochrome P450 family 96 subfamily A polypeptide 1
											Zm00001d029575	Protein transport protein SEC31 homolog B
											Zm00001d029576	PRKR interacting protein 1
											Zm00001d029578	Expressed protein; protein
											Zm00001d029579	Transcriptional regulatory protein algP
											Zm00001d029580	3-oxo-Delta(45)-steroid 5-beta-reductase
											Zm00001d029583	Polygalacturonase inhibitor 1
											Zm00001d029584	Zinc finger protein AZF2
qZYDTS2	DTS	Zhangye	2	39.3719	S2_38971288	S2_39434617	3.0161	7.7613	-6.6525	-3.9175	Zm00001d003292	beta-14-N-acetylglucosaminyltransferase family protein	CN_QTL_12
											Zm00001d003293	NAC domain containing protein 44
											Zm00001d003294	Pentatricopeptide repeat-containing protein mitochondrial
											Zm00001d003295	pentatricopeptide (PPR) repeat protein
qZYDTS3	DTS	Zhangye	8	150.054	S8_149673389	S8_150119683	5.9326	27.8388	5.4558	-3.0992	Zm00001d011410	Transcription repressor OFP8	S8_149888462、CN_QTL_46
											Zm00001d011411	Adaptin region family protein
qGYDTT1	DTT	Guiyang	1	304.202	S1_304068500	S1_304247819	3.8329	32.4836	1.7644	-2.4329	Zm00001d034862	transducin family protein / WD-40 repeat family protein
											Zm00001d034863	Retrovirus-related Pol polyprotein from transposon TNT 1-94
											Zm00001d034865	Pentatricopeptide repeat-containing protein mitochondrial
											Zm00001d034866	Pantoate--beta-alanine ligase
qGYDTT2	DTT	Guiyang	7	31.0836	S7_30970090	S7_31093847	3.0802	29.3324	1.9584	-0.8545	Zm00001d019382	ATP-dependent DNA helicase
qGYDTT3	DTT	Guiyang	8	180.054	S8_180036246	S8_180227100	3.3988	32.0023	1.1177	-2.2677	NO	NO
qGYDTP1	DTP	Guiyang	1	304.202	S1_304068500	S1_304247819	3.2182	28.1907	1.7859	-2.496	Zm00001d034862	transducin family protein / WD-40 repeat family protein
											Zm00001d034863	Retrovirus-related Pol polyprotein from transposon TNT 1-94
											Zm00001d034865	Pentatricopeptide repeat-containing protein mitochondrial
											Zm00001d034866	Pantoate--beta-alanine ligase
qGYDTP2	DTP	Guiyang	8	69.0542	S8_69046385	S8_69145180	3.8305	35.398	3.7364	-5.509	Zm00001d009529	Transcription factor GTE3 chloroplastic
											Zm00001d009530	ARM repeat superfamily protein
qGYDTP3	DTP	Guiyang	8	180.054	S8_180036246	S8_180227100	3.3429	33.4517	0.5988	-3.0249	Zm00001d012760	Golgin candidate 1
											Zm00001d012761	Protein kinase family protein
											Zm00001d012763	kinesin-related protein16
qGYDTS1	DTS	Guiyang	1	290.202	S1_290113177	S1_290402218	4.2807	32.6494	1.7608	-2.5415	NO	NO	S1_290111095、CN_QTL_10
qGYDTS2	DTS	Guiyang	5	160.012	S5_159557765	S5_160333308	3.3067	22.6816	1.803	-1.7245	Zm00001d016370	Protein phosphatase 2C 29	S5_217019350
											Zm00001d016373	Aminopeptidase M1
											Zm00001d016374	NOL1R
qGYDTS3	DTS	Guiyang	7	45.0836	S7_45081717	S7_45084098	3.1025	16.9749	1.4655	-0.588	NO	NO
