# Supplementary material for: Integration of GWAS, linkage analysis and transcriptome analysis to reveal the genetic basis of flowering time-related traits in maize
Source: Front Plant Sci. 2023 Mar 22;14:1145327. doi: 10.3389/fpls.2023.1145327 (PMC10073556; doi:10.3389/fpls.2023.1145327)
Supplement: Supplementary file 10 [file Table_9.xlsx]

## Sheet: Sheet1
The DEGs between T32 and Qi319 under Sanya
#ID	T32	Qi319	FDR	log2FC	regulated
Zm00001d023700	0	7.12375	6.60256e-14	10.2884	up
Zm00001d018472	0.25837	2.13121	8.91173e-11	2.94268	up
Zm00001d018473	0.0452483	0.487916	1.88162e-07	3.45608	up
Zm00001d018477	0.345068	0.557371	0.00239221	1.1253	up
Zm00001d047568	6.88285	0.402136	6.07892e-13	-3.93254	down
Zm00001d006939	0	2.1074	2.99961e-10	9.25269	up
Zm00001d042910	10.3763	2.60063	1.68268e-24	-1.8595	down
Zm00001d040517	25.5627	5.79617	2.10666e-09	-2.04375	down
Zm00001d039746	8.78778	2.07853	0.000409889	-1.90042	down
Zm00001d039744	0	2.99999	3.77878e-12	9.16598	up
Zm00001d039742	0	6.92462	5.57101e-15	10.0992	up
Zea_mays_newGene_24509	7.31541	6.42592	3.32104e-15	1.24078	up
Zm00001d048644	3.21867	0.287457	2.08826e-09	-3.35258	down
Zm00001d041842	0.128659	3.39823	3.07153e-08	4.64547	up
Zm00001d045074	12.5153	5.44388	1.51178e-08	-1.11657	down
Zm00001d007715	4.71192	10.6197	8.16515e-06	1.27287	up
Zea_mays_newGene_645	0	2.01714	1.14603e-09	8.57213	up
Zm00001d008725	47.237	12.1445	5.06412e-09	-1.79933	down
Zm00001d008724	1.52971	0.0590177	5.19312e-06	-4.09404	down
Zm00001d008720	3.27481	6.44733	7.37103e-05	1.06269	up
Zea_mays_newGene_9973	0.79196	0.0747357	6.59716e-08	-2.85485	down
Zea_mays_newGene_9979	0	15.3678	7.21723e-28	13.5984	up
Zm00001d036651	7.76213	1.11823	1.95221e-17	-2.08385	down
Zm00001d028374	1.10973	0.0442387	5.6907e-09	-4.37064	down
Zm00001d034655	11.6719	41.4107	3.89921e-08	1.86342	up
Zm00001d040960	2.41049	0.102162	2.67194e-13	-3.81133	down
Zm00001d005544	0.549493	5.57519	8.54235e-17	3.44538	up
Zm00001d051607	1.23562	2.32781	0.00132651	1.03599	up
Zm00001d051608	11.0815	0.982962	7.93105e-36	-2.48339	down
Zm00001d051609	18.5208	0.400621	8.5566e-63	-5.26925	down
Zm00001d035308	6.80429	31.0505	3.13534e-20	2.27317	up
Zm00001d031689	0.098937	1.19723	9.02408e-11	3.02842	up
Zm00001d031685	5.91342	0.0193707	5.55645e-19	-8.12281	down
Zm00001d030372	3.03811	1.4309	0.00875953	-1.03364	down
Zm00001d031970	1.96523	13.1598	2.07345e-16	2.82938	up
Zm00001d037688	0.487987	1.3967	0.00274078	1.60426	up
Zm00001d037680	1.60823	4.09794	0.000510653	1.39822	up
Zea_mays_newGene_24245	0.611409	2.49905	7.62948e-08	2.09097	up
Zea_mays_newGene_27533	0	0.98387	2.18194e-09	8.42451	up
Zm00001d026392	5.10904	0.0151357	5.93023e-14	-8.3922	down
Zm00001d050463	1.01158	0	3.25434e-10	-8.57875	down
Zm00001d033857	0.190209	1.80118	1.51049e-13	3.25996	up
Zm00001d008308	2.56831	0.801774	3.66205e-06	-1.69438	down
Zm00001d024372	4.45403	0	8.15722e-13	-9.28474	down
Zea_mays_newGene_18625	0.147834	1.2346	6.99556e-06	3.02325	up
Zm00001d044686	65.9225	339.75	3.08703e-20	2.45855	up
Zea_mays_newGene_18628	0	6.20013	9.33607e-19	11.1853	up
Zm00001d017964	4.22837	1.27493	1.25516e-15	-1.65043	down
Zm00001d017962	0.994521	0.171723	4.02269e-10	-2.44372	down
Zm00001d024633	29.329	11.1326	1.01119e-10	-1.33228	down
Zm00001d024632	0.961675	2.19127	0.00786258	1.33093	up
Zm00001d015446	6.3598	2.90204	0.00548062	-1.08688	down
Zm00001d015445	2.95109	6.80187	0.000220598	1.12769	up
Zm00001d043228	9.90496	3.41746	1.1846e-11	-1.45441	down
Zm00001d047765	188.424	86.2501	0.000978384	-1.0649	down
Zm00001d022546	65.0456	17.0746	2.60812e-05	-1.68049	down
Zea_mays_newGene_16571	58.3825	1.41335	1.19196e-186	-5.43299	down
Zea_mays_newGene_17627	0	5.11501	4.97201e-22	12.5181	up
Zm00001d012257	0.0106207	1.84274	2.61909e-20	7.82079	up
Zm00001d012255	1.78568	11.4316	1.14406e-06	2.7731	up
Zm00001d041481	1.86333	6.06185	0.000381189	1.76923	up
Zm00001d052494	20.1568	9.04775	2.78904e-07	-1.13193	down
Zm00001d012924	25.494	10.8664	1.66795e-06	-1.16802	down
Zm00001d034418	20.0489	2.06289	1.76048e-05	-3.23454	down
Zm00001d034419	1.64437	9.72667	9.15451e-11	2.59762	up
Zm00001d049503	5.56128	1.18384	1.14046e-09	-2.1484	down
Zm00001d043141	2.94458	0	1.3707e-10	-8.64156	down
Zm00001d043149	54.9678	21.4147	2.49328e-11	-1.27456	down
Zm00001d002674	1.57987	3.88421	0.00176117	1.32211	up
Zm00001d037334	0.188073	10.6587	2.63352e-10	5.87456	up
Zea_mays_newGene_10303	0.714271	0	3.05417e-12	-9.11627	down
Zm00001d038311	0.989524	2.6912	2.09947e-06	1.50138	up
Zm00001d038310	5.72092	11.6959	0.000633381	1.01185	up
Zea_mays_newGene_3001	0.134602	0.529006	0.00955519	1.93609	up
Zm00001d028926	3.56004	10.2664	6.16423e-26	1.59243	up
Zm00001d044260	0.951341	3.74697	1.1134e-16	1.89431	up
Zm00001d044261	4.38006	0.149162	7.9398e-31	-4.82347	down
Zm00001d044262	0	1.16784	6.39861e-10	8.60213	up
Zm00001d039994	0.781312	5.39255	2.28941e-12	2.90549	up
Zm00001d035409	12.0044	36.1834	2.93355e-10	1.67674	up
Zm00001d007903	0.0150467	7.23622	3.69773e-15	8.77947	up
Zea_mays_newGene_10892	0	72.7276	3.05661e-42	17.1705	up
Zm00001d034755	2.61016	5.59124	0.00520626	1.19675	up
Zm00001d008974	3.02324	0.756152	0.00267537	-1.90687	down
Zm00001d008975	2.98903	0.646817	5.2054e-10	-2.07664	down
Zm00001d005506	0.12005	0.961882	2.65447e-06	3.03455	up
Zm00001d005504	1.90957	0.604852	0.000553489	-1.58909	down
Zm00001d009088	2.49177	0.442745	0.00118768	-2.37527	down
Zea_mays_newGene_8878	0	8.79535	1.13859e-20	11.6918	up
Zm00001d044765	0.127729	12.0394	1.71454e-17	6.56678	up
Zm00001d030124	1.80022	0	1.98062e-09	-8.46097	down
Zm00001d029672	0	12.6358	1.84159e-22	12.3988	up
Zm00001d017318	0	6.16829	5.21045e-17	11.0498	up
Zm00001d029674	12.9591	28.0391	0.000231878	1.16428	up
Zm00001d015221	0	0.947797	1.20454e-12	9.32551	up
Zea_mays_newGene_4670	1.27977	0	4.61073e-12	-9.09478	down
Zm00001d047104	1.60338	0.278492	5.56705e-07	-2.44727	down
Zm00001d039153	0	10.0217	3.11359e-15	10.0724	up
Zm00001d050704	1.13251	0.134295	5.51813e-07	-3.31053	down
Zm00001d018220	15.3805	6.2422	0.00346944	-1.23025	down
Zm00001d050496	15.5129	5.60719	9.71155e-10	-1.38311	down
Zm00001d014687	0.592436	1.12553	0.0049696	1.04925	up
Zm00001d014683	0.0752293	0.508271	1.82401e-07	5.40922	up
Zea_mays_newGene_22052	0	1.7056	1.07949e-08	8.0885	up
Zm00001d017880	7.68526	0.275851	8.72934e-13	-4.78629	down
Zm00001d016834	29.9777	10.2544	1.25899e-10	-1.4877	down
Zm00001d037002	0	9.33808	2.53659e-18	11.1703	up
Zea_mays_newGene_11138	0.604037	0	6.57827e-10	-8.68128	down
Zea_mays_newGene_23834	0	11.3342	8.5522e-22	12.3074	up
Zm00001d047260	43.2153	88.5612	5.34464e-05	1.10527	up
Zm00001d032337	7.33655	35.7041	9.50662e-23	2.38429	up
Zm00001d053643	2.44012	0.140522	0.000175727	-3.90779	down
Zm00001d053648	1.98702	0.506824	0.00130805	-1.71169	down
Zm00001d021900	2.81292	0.924942	1.96036e-06	-1.54696	down
Zm00001d038155	15.1103	91.0277	7.7831e-38	2.65288	up
Zm00001d013333	1.14065	5.50369	7.43164e-05	2.27646	up
Zm00001d040129	0.385238	0.078359	0.000344039	-2.22681	down
Zm00001d049766	4.2242	1.00821	1.99573e-05	-1.96677	down
Zm00001d052518	5.26756	16.8251	0.00909586	1.84444	up
Zm00001d044714	0.192664	32.4016	5.14376e-19	7.23274	up
Zm00001d044716	0	9.20192	2.37703e-16	10.4815	up
Zm00001d017053	11.427	2.59844	3.33346e-19	-2.01196	down
Zm00001d035642	6.0535	0	3.63338e-12	-9.07736	down
Zm00001d035646	1.46529	5.56899	0.00248531	1.93704	up
Zm00001d002993	39.466	88.9888	2.39899e-05	1.2227	up
Zea_mays_newGene_7541	1.25835	0	2.63634e-09	-8.27119	down
Zm00001d051099	9.4675	0.779558	7.72102e-42	-3.54018	down
Zm00001d051093	0.010313	25.7218	2.26533e-51	10.9284	up
Zm00001d051094	0.772241	20.6917	1.50765e-83	4.79212	up
Zm00001d018149	17.1651	3.73644	8.03341e-09	-2.15051	down
Zm00001d027508	4.13627	0.940611	2.16279e-14	-2.04568	down
Zm00001d027509	0.0846987	2.14721	4.62135e-11	4.59236	up
Zm00001d027500	1.17012	7.77908	4.60928e-06	2.73593	up
Zm00001d037104	24.5402	10.099	0.00275233	-1.25888	down
Zm00001d033377	0.0930867	3.05537	7.51254e-11	4.9319	up
Zm00001d033371	34.0615	83.5882	1.1439e-28	1.36554	up
Zea_mays_newGene_8629	2.13976	0	3.44073e-14	-9.8719	down
Zm00001d032423	0.740965	2.9361	0.00260644	1.85019	up
Zm00001d032428	13.8009	29.8138	3.22783e-14	1.20973	up
Zm00001d029823	8.94946	0.312408	7.048e-16	-4.61091	down
Zm00001d029822	27.159	62.6705	1.12501e-06	1.29215	up
Zm00001d029820	1.32203	6.59526	9.01527e-08	2.33246	up
Zea_mays_newGene_10462	0	2.34557	6.17868e-16	10.3256	up
Zea_mays_newGene_23047	7.38337	0	3.49242e-20	-11.5015	down
Zm00001d020100	1.95772	8.73357	0.000555401	2.25567	up
Zea_mays_newGene_2270	0.87172	2.2221	0.00178404	1.40311	up
Zea_mays_newGene_2274	1.49476	0	3.21427e-14	-9.83166	down
Zea_mays_newGene_2277	0.168296	1.36794	7.61356e-05	2.6256	up
Zea_mays_newGene_15079	1.17734	0	7.74789e-10	-8.51423	down
Zm00001d031441	12.9059	3.7321	8.25842e-15	-1.69819	down
Zea_mays_newGene_12179	7.30766	15.2954	0.00347558	1.03957	up
Zm00001d004457	6.38551	2.39193	0.00016388	-1.32902	down
Zm00001d030713	0	0.933271	1.13192e-09	8.35266	up
Zea_mays_newGene_22676	1.23719	0	1.92058e-12	-9.22402	down
Zea_mays_newGene_13226	4.7944	0.023699	1.30599e-24	-7.60638	down
Zea_mays_newGene_13227	4.52492	0.074178	4.90597e-17	-5.63354	down
Zea_mays_newGene_13222	2.93497	0	5.54851e-13	-9.53444	down
Zea_mays_newGene_7382	0	1.11244	7.81098e-10	8.4692	up
Zea_mays_newGene_28585	1.68599	0.144697	2.53466e-17	-2.77528	down
Zm00001d016655	34.4895	85.8902	0.000504077	1.3597	up
Zm00001d022167	0.506123	2.75708	1.71249e-06	2.51356	up
Zm00001d022166	5.47901	13.0275	0.000215634	1.29548	up
Zm00001d011929	14.6532	29.3054	0.00569969	1.15142	up
Zm00001d051875	0.56618	2.19951	0.000161718	2.06022	up
Zm00001d046472	13.2974	5.97227	1.00949e-05	-1.06577	down
Zea_mays_newGene_7515	2.44621	0	2.93306e-13	-9.64363	down
Zm00001d050837	34.0152	11.2868	0.00054649	-1.54844	down
Zm00001d050830	3.58276	9.14781	0.00031662	1.39681	up
Zm00001d050831	9.75944	2.63023	2.36834e-06	-1.81954	down
Zm00001d003790	0	1.8047	3.66006e-11	9.00809	up
Zm00001d003793	2.61238	6.12347	8.1894e-05	1.3083	up
Zm00001d039434	0.423477	1.34974	2.8587e-05	1.7364	up
Zm00001d053561	2.17036	0.784008	0.000499967	-1.25147	down
Zm00001d053566	1.28951	0	1.19121e-10	-8.78981	down
Zm00001d012499	0.705351	1.74583	0.00760445	1.37121	up
Zm00001d006315	12.1635	3.24268	0.000603733	-1.82357	down
Zm00001d044036	0.57542	4.04962	1.74297e-07	2.65057	up
Zm00001d053608	0.955777	3.07209	0.00372751	1.74081	up
Zm00001d033175	0.563107	2.83285	3.25272e-17	2.39428	up
Zm00001d044691	0.976786	2.43735	0.00506972	1.35333	up
Zm00001d045340	1.31526	3.29411	0.00248792	1.11323	up
Zm00001d045342	1.77683	0.105862	1.70902e-20	-3.69813	down
Zm00001d045347	1.51276	0	1.27445e-09	-8.28689	down
Zm00001d042692	1.2485	43.6383	9.09596e-104	5.13486	up
Zm00001d049510	7.37231	21.0415	0.00172144	1.60188	up
Zm00001d001936	4.76877	1.84039	0.000961438	-1.31695	down
Zm00001d006099	0.208522	0.558575	0.0010763	1.53435	up
Zea_mays_newGene_23481	0.0854727	8.38772	8.05128e-66	6.47638	up
Zm00001d034968	2.32899	0.615403	0.00135968	-1.16085	down
Zm00001d034969	99.0549	287.692	0.00488733	1.59279	up
Zm00001d035389	4.72196	0.028172	1.154e-13	-7.16842	down
Zm00001d046864	0.025402	2.47489	4.19076e-18	6.44293	up
Zm00001d042528	3.59328	0.120573	5.32216e-46	-4.93362	down
Zm00001d009454	3.56428	0.00955833	1.91925e-09	-7.62437	down
Zm00001d034383	0.469138	2.18765	1.34887e-07	2.41695	up
Zm00001d034385	1.16723	0.211945	7.22653e-09	-2.58075	down
Zm00001d034387	0.21521	0.788186	1.49595e-05	1.79936	up
Zm00001d031602	47.2043	22.0422	7.44834e-07	-1.01206	down
Zm00001d050155	9.50869	4.35528	0.00400241	-1.07424	down
Zm00001d026069	3.43261	0.712575	0.00010954	-2.08912	down
Zm00001d026060	1.07394	0.220011	0.00613186	-2.07037	down
Zm00001d037605	37.4032	15.7088	2.56642e-05	-1.19377	down
Zm00001d037608	0.751401	2.6548	0.00260203	1.86177	up
Zm00001d037609	5.82026	0.0398863	0.00252182	-6.36413	down
Zm00001d028450	18.5137	8.13061	0.00208263	-1.12297	down
Zm00001d036338	21.3632	8.52824	8.45073e-08	-1.25851	down
Zm00001d036956	0.259801	2.419	4.86845e-13	3.25503	up
Zm00001d002193	1.94444	0	1.4382e-11	-9.12952	down
Zm00001d029320	0.380381	2.66358	7.67097e-06	2.86884	up
Zm00001d008190	4.99596	0.3638	7.81491e-09	-3.73425	down
Zea_mays_newGene_87	1.45361	0.118739	0.00458503	-3.46629	down
Zm00001d008449	13.533	1.54917	4.86784e-08	-3.10201	down
Zm00001d032102	4.98851	20.4416	0.000409444	2.10723	up
Zm00001d004747	0	0.452417	5.70479e-12	9.20299	up
Zea_mays_newGene_26969	0.97273	0	8.39954e-13	-10.6062	down
Zea_mays_newGene_26965	2.89638	28.3936	4.65536e-26	3.29602	up
Zm00001d021882	5.1263	24.7707	1.49101e-05	2.34996	up
Zm00001d020227	12.2579	0	1.92679e-26	-13.2429	down
Zm00001d020225	1.18589	0.527891	0.000634302	-1.11687	down
Zm00001d020222	0	1.12391	2.80721e-09	8.24536	up
Zm00001d020220	28.3119	56.7208	0.000440402	1.06541	up
Zm00001d021885	0.100978	9.06481	4.50445e-22	6.43536	up
Zm00001d020228	3.94213	7.9499	1.91386e-10	1.0836	up
Zm00001d025055	0.133637	11.9176	5.02202e-38	6.50233	up
Zea_mays_newGene_13920	0	3.58805	2.55953e-13	9.62378	up
Zm00001d052767	1.42843	2.76767	0.00427119	1.03827	up
Zm00001d024907	1.99724	0.401437	7.05321e-06	-2.21767	down
Zm00001d026505	9.96701	0.263886	5.22747e-27	-5.12245	down
Zm00001d017487	7.39264	0	8.04265e-23	-12.3396	down
Zm00001d004753	15.7459	30.3587	2.25829e-05	1.04437	up
Zea_mays_newGene_20475	0.680529	1.68745	0.00148882	1.65199	up
Zea_mays_newGene_20471	0	15.9814	8.85733e-19	11.325	up
Zm00001d008477	0.301809	1.01039	0.00377759	1.66819	up
Zea_mays_newGene_20472	4.92443	0	9.39429e-14	-10.3527	down
Zm00001d004758	44.7273	7.36383	4.95967e-17	-2.51299	down
Zm00001d017169	25.9499	6.06703	3.02313e-20	-2.01564	down
Zm00001d015398	0	2.6777	5.94895e-10	8.72586	up
Zm00001d049061	2.31982	35.6994	1.72517e-17	3.97201	up
Zm00001d015393	5.35219	0.0237847	1.40665e-20	-7.67586	down
Zm00001d019992	1.31712	0.104844	8.7003e-05	-3.56063	down
Zm00001d042325	2.09832	18.8949	9.46543e-44	3.23861	up
Zm00001d006022	8.85537	3.45999	0.00286788	-1.23896	down
Zea_mays_newGene_16328	5.36043	0.761436	2.0522e-21	-2.7527	down
Zm00001d006874	1.32637	0.32363	0.00300495	-1.93343	down
Zm00001d017422	0.518952	34.8879	2.33224e-47	6.05778	up
Zm00001d042813	6.23786	17.0619	3.22017e-06	1.51122	up
Zea_mays_newGene_28286	11.4799	0	5.1352e-15	-10.2505	down
Zm00001d010918	0.328316	1.45876	2.82588e-05	2.22386	up
Zm00001d030821	0	24.8741	1.39835e-14	10.2821	up
Zm00001d030822	0	17.6669	3.8311e-14	10.3913	up
Zm00001d025657	4.69386	0.906923	0.000236037	-1.1522	down
Zm00001d041450	0.100468	0.549101	4.02749e-05	2.18156	up
Zm00001d038392	12.8066	3.725	4.76781e-09	-1.709	down
Zm00001d039664	22.6754	7.59233	1.05237e-05	-1.31512	down
Zm00001d039660	1.95977	29.0449	1.97678e-102	4.04026	up
Zm00001d038530	6.92374	4.37618	0.000185046	-1.02745	down
Zm00001d033706	5.47201	13.6124	1.25973e-05	1.41366	up
Zm00001d045133	0	4.32043	4.06202e-15	10.1195	up
Zm00001d007450	17.8668	1.40519	4.18419e-22	-3.5409	down
Zm00001d036283	52.3267	24.846	9.73328e-06	-1.00438	down
Zm00001d036280	1.62742	0.348921	1.06098e-07	-2.15208	down
Zm00001d036755	0	5.37268	3.33018e-14	9.8786	up
Zm00001d032075	16.8957	0.881351	1.45543e-32	-4.17218	down
Zea_mays_newGene_10812	0.0515993	10.2172	2.24959e-32	7.22966	up
Zm00001d035481	8.58143	19.3802	1.86716e-08	1.23173	up
Zm00001d005587	2.145	0.864839	0.00212352	-1.05424	down
Zm00001d028237	0.441555	1.3063	0.00144962	1.4824	up
Zea_mays_newGene_24819	18.8138	0	1.13316e-25	-12.9942	down
Zm00001d043224	25.3187	11.6044	0.00542182	-1.07081	down
Zm00001d029544	0	1.17315	3.42977e-14	9.8151	up
Zm00001d020793	0.063362	7.0291	1.24831e-17	6.61977	up
Zm00001d033575	11.7215	5.50239	0.00145262	-1.05063	down
Zea_mays_newGene_9166	0.0217647	2.53537	2.13049e-07	6.54882	up
Zm00001d031835	1.39203	0	3.26989e-08	-7.84248	down
Zm00001d045294	14.871	6.15892	6.60775e-06	-1.1874	down
Zm00001d026295	0.520852	0.00287233	1.24549e-12	-6.92564	down
Zm00001d026291	2.52129	0.331754	0.000270247	-2.36611	down
Zea_mays_newGene_867	0	1.54457	5.96207e-11	9.51949	up
Zm00001d006626	0.524486	1.66229	0.00551189	1.68606	up
Zm00001d011572	2.67005	12.5256	2.16738e-15	2.31551	up
Zm00001d011573	3.20209	9.60065	2.44765e-07	1.65575	up
Zm00001d011570	3.23725	1.48589	0.000173923	-1.13034	down
Zm00001d011571	3.90987	10.7676	1.10964e-09	1.51999	up
Zm00001d038977	5.82599	2.2957	0.000656045	-1.25954	down
Zm00001d005037	1.35265	7.49807	1.46685e-06	2.46071	up
Zm00001d005035	3.555	6.92916	4.47035e-07	1.07486	up
Zea_mays_newGene_10599	5.31295	2.17941	2.18693e-05	-1.19231	down
Zm00001d040656	0.173496	3.59052	3.10737e-13	4.31892	up
Zea_mays_newGene_17740	0.0171307	5.92919	1.1184e-28	7.82844	up
Zm00001d013026	0.0290737	3.18204	0.00075701	6.40619	up
Zm00001d052040	10.706	2.19223	8.59571e-08	-2.20747	down
Zm00001d013915	18.5328	7.44739	0.000938377	-1.21994	down
Zm00001d052594	29.9698	0.292284	1.12619e-21	-6.40819	down
Zm00001d011131	4.98068	12.813	1.30881e-08	1.44849	up
Zm00001d019320	0.772585	2.72256	0.000224952	1.83616	up
Zm00001d048271	12.8693	5.44282	2.48888e-07	-1.18157	down
Zea_mays_newGene_27427	3.00438	95.9	6.30968e-17	5.28051	up
Zea_mays_newGene_27421	0.0386083	1.52653	1.9058e-29	5.33013	up
Zm00001d013425	2.13017	8.15	1.42787e-05	1.99725	up
Zm00001d002917	0.391918	19.2182	2.71385e-24	5.69237	up
Zm00001d048891	1.18339	0.144127	0.000126161	-2.79125	down
Zm00001d048890	5.90889	13.6619	0.00197976	1.16203	up
Zm00001d022275	11.9232	1.40857	3.9797e-13	-3.04026	down
Zm00001d034514	5.78967	1.70766	0.00510714	-1.70241	down
Zm00001d043921	0.279389	1.63809	0.00308197	2.47958	up
Zm00001d019813	2.56554	0.0127917	5.1626e-09	-6.86208	down
Zm00001d010039	10.7289	1.51807	1.14276e-07	-2.77603	down
Zm00001d010030	0.426118	16.4291	1.77564e-28	5.26889	up
Zm00001d028089	1.00459	3.90247	0.000554917	2.04804	up
Zea_mays_newGene_9204	0.94633	0.283787	9.32937e-05	-1.67344	down
Zm00001d002282	0.239988	1.26202	1.11705e-09	2.45353	up
Zm00001d002137	0.461035	4.6928	2.10138e-09	3.38991	up
Zm00001d030981	0	13.8922	2.01441e-27	13.5286	up
Zm00001d002139	1.54272	9.58286	7.37247e-10	2.73731	up
Zm00001d008890	3.82449	1.31898	2.92783e-08	-1.47283	down
Zm00001d052907	0	2.40714	5.49677e-09	8.11478	up
Zm00001d006622	11.5788	0.347064	4.53491e-10	-4.9329	down
Zea_mays_newGene_8158	0	0.8527	2.17171e-11	8.98732	up
Zm00001d028804	4.93959	14.0624	1.15851e-12	1.59004	up
Zea_mays_newGene_8157	0	0.871038	1.91037e-10	8.625	up
Zm00001d044180	3.82886	0	3.38158e-10	-9.05074	down
Zm00001d044458	2.1572	4.34887	0.000342159	1.1066	up
Zm00001d012301	4.90201	0.511282	6.97834e-14	-3.16176	down
Zm00001d012302	0.758945	1.92171	0.00613394	1.39747	up
Zm00001d012304	0.471388	2.75387	0.000858393	2.53927	up
Zm00001d012307	2.39157	15.6753	3.80527e-20	2.81429	up
Zm00001d012308	0	2.31659	6.21269e-14	9.78095	up
Zea_mays_newGene_2149	0.00446633	0.676731	1.54942e-07	6.54195	up
Zea_mays_newGene_4426	0.0167577	6.16378	9.33913e-28	8.10899	up
Zm00001d020852	11.8746	1.20663	1.34347e-34	-3.23207	down
Zm00001d020618	1.4871	0.512769	0.000509908	-1.42085	down
Zm00001d020614	31.2323	95.5045	1.07694e-08	1.72546	up
Zea_mays_newGene_25756	4.02197	0	3.99108e-10	-8.66381	down
Zea_mays_newGene_22902	0.00724633	1.05574	1.99804e-12	6.93099	up
Zea_mays_newGene_20221	0	3.62706	2.56773e-19	11.4582	up
Zea_mays_newGene_20222	0	0.84199	1.22209e-15	10.6809	up
Zm00001d029738	3.60307	7.48699	0.000466692	1.13708	up
Zea_mays_newGene_28050	3.0389	0	4.53959e-17	-10.8309	down
Zm00001d017215	13.5981	27.3587	0.000841384	1.06662	up
Zm00001d021259	0	11.1965	1.4744e-17	10.788	up
Zm00001d021251	0.0801023	2.22342	4.20989e-10	4.94053	up
Zm00001d021253	1.2576	0	1.39213e-08	-7.93334	down
Zm00001d027824	47.2561	19.0969	4.50818e-05	-1.24739	down
Zea_mays_newGene_12932	0.017061	4.67795	1.85953e-07	6.62999	up
Zm00001d030795	0.0665637	0.938228	6.5986e-13	3.82436	up
Zea_mays_newGene_19893	0.017511	3.41275	3.34296e-57	7.51396	up
Zea_mays_newGene_27620	0.0428367	0.458899	5.78251e-07	3.46714	up
Zm00001d025482	0	1.79895	5.6142e-10	8.52954	up
Zm00001d026154	20.4052	6.07507	1.98285e-06	-1.6313	down
Zm00001d047311	0.69578	0.090748	8.40078e-07	-2.73977	down
Zm00001d018309	50.5687	24.8786	0.000508198	-1.10662	down
Zm00001d018305	23.3115	4.80367	1.71726e-11	-2.17375	down
Zm00001d039735	1.36702	8.1492	6.87168e-08	2.69704	up
Zm00001d023258	5.49414	42.9353	2.68323e-65	3.03823	up
Zm00001d023259	5.97519	2.22767	0.000224851	-1.35771	down
Zm00001d051323	1.63191	3.95937	0.00690064	1.28437	up
Zm00001d011300	11.5649	0	3.62841e-16	-10.3223	down
Zea_mays_newGene_21594	0.132722	0.845409	2.74306e-06	3.91478	up
Zm00001d039831	0	8.24796	8.51301e-15	10.0801	up
Zm00001d039833	0	1.16195	2.07377e-11	9.04384	up
Zm00001d024700	10.4344	0.686229	5.21858e-10	-3.81975	down
Zm00001d047690	0.136143	0.467868	0.00147881	1.8765	up
Zea_mays_newGene_11670	5.83566	0	1.1701e-14	-9.95289	down
Zm00001d020935	0	1.19784	2.03014e-13	9.59158	up
Zm00001d047347	3.27921	0.00325633	2.90183e-23	-8.99803	down
Zm00001d053293	0.209369	3.13158	0.000387056	3.8728	up
Zm00001d047340	5.26898	9.96391	2.47033e-05	1.09149	up
Zea_mays_newGene_19047	0.883444	0.286124	0.00270104	-1.55338	down
Zea_mays_newGene_15976	2.08027	0	9.10407e-14	-9.67326	down
Zm00001d013277	1.70303	5.9874	3.74633e-06	1.89599	up
Zm00001d013271	3.90296	7.98289	0.000860777	1.09115	up
Zm00001d039858	3.05245	0.960394	0.000812833	-1.64101	down
Zm00001d049594	6.51979	18.0235	0.000275551	1.50881	up
Zm00001d049597	20.5122	4.06035	8.13568e-38	-2.23028	down
Zm00001d012707	1.6211	4.12005	0.000127552	1.68722	up
Zm00001d032621	2.19278	0.601172	9.66473e-06	-1.77925	down
Zm00001d032620	3.14593	6.18799	0.00324194	1.03819	up
Zm00001d003279	14.4781	2.42865	1.58072e-19	-2.47877	down
Zm00001d018656	0.0298043	4.01919	7.57472e-12	7.09021	up
Zm00001d002890	4.98928	1.08381	2.65155e-06	-2.11991	down
Zea_mays_newGene_28619	1.50785	0.180314	4.38309e-10	-2.95828	down
Zm00001d050409	55.1708	7.89989	1.26411e-05	-2.716	down
Zm00001d050404	9.28424	2.95352	1.12274e-05	-1.49591	down
Zm00001d012666	0.388467	1.65158	0.00112003	2.12363	up
Zm00001d034673	3.38048	15.6684	1.14794e-06	2.11205	up
Zm00001d010209	5.17875	1.3443	1.68362e-06	-1.83078	down
Zm00001d039176	6.94947	1.28537	1.9341e-06	-2.38169	down
Zea_mays_newGene_6666	0.251034	1.8332	5.95286e-09	4.57586	up
Zea_mays_newGene_9433	11.0067	0.0238227	1.15431e-34	-8.68916	down
Zea_mays_newGene_14550	1.12058	0	1.07573e-11	-9.13146	down
Zm00001d007167	0.949518	16.4114	4.3528e-28	4.22792	up
Zm00001d003937	1.33865	0.358887	9.21462e-07	-1.79531	down
Zm00001d038229	7.28938	1.18733	3.26398e-22	-2.55511	down
Zea_mays_newGene_3175	0	1.33879	2.09842e-13	9.58824	up
Zm00001d010907	0.588251	3.87089	0.000240048	2.71727	up
Zm00001d030832	14.7019	2.54844	5.62006e-10	-2.47817	down
Zea_mays_newGene_8478	8.82449	0.299913	1.07073e-44	-4.53437	down
Zea_mays_newGene_10706	0	1.08195	8.12416e-10	9.19045	up
Zea_mays_newGene_9986	0.0955533	1.57071	0.000101426	3.96696	up
Zm00001d007835	7.49661	3.49896	7.22234e-06	-1.03228	down
Zea_mays_newGene_25384	2.5331	0	2.30095e-11	-9.16828	down
Zm00001d038387	10.5184	66.7573	0.000727454	2.69224	up
Zm00001d005478	0.550136	1.4674	0.000440153	1.37192	up
Zm00001d021861	0.720298	2.34346	0.000121553	1.83703	up
Zea_mays_newGene_17045	1.42582	3.37026	8.58828e-08	1.48873	up
Zm00001d031329	1.90396	4.13025	0.000181082	1.22062	up
Zm00001d028654	3.20891	11.008	1.14939e-10	1.87558	up
Zm00001d030053	0.146425	2.85959	9.54058e-13	4.14608	up
Zm00001d025589	3.56058	0.250688	4.52077e-20	-3.72191	down
Zm00001d027988	31.6137	73.9172	0.00198775	1.31851	up
Zm00001d017403	1.79866	4.00695	0.00739167	1.21596	up
Zea_mays_newGene_23123	0.006318	2.93916	1.28344e-16	7.78695	up
Zm00001d048993	2.96067	8.48551	0.00026278	1.61805	up
Zm00001d021224	17.2994	6.34598	9.82317e-09	-1.36737	down
Zm00001d024510	18.2066	9.99313	8.37235e-08	-1.08009	down
Zm00001d039888	0	9.37427	1.3292e-16	10.5453	up
Zm00001d003317	1.33174	6.00938	0.00670326	2.26429	up
Zm00001d020872	38.8157	14.2884	5.50631e-07	-1.38126	down
Zm00001d010440	3.13186	23.0618	8.98521e-62	2.95105	up
Zm00001d047062	0.92869	0.233113	4.53744e-05	-1.89412	down
Zm00001d047068	0.915456	2.8274	6.8614e-06	1.69943	up
Zm00001d003457	64.2587	28.5413	0.00314858	-1.05588	down
Zm00001d043762	4.7673	1.00617	0.00350857	-2.19551	down
Zm00001d012598	68.518	29.8507	0.000133803	-1.11743	down
Zm00001d012591	2.27713	8.65144	6.59081e-05	2.0211	up
Zm00001d012590	4.61721	15.9453	3.78903e-30	1.86204	up
Zm00001d006210	0.455268	0.0591003	6.8328e-08	-2.66546	down
Zea_mays_newGene_1476	0	3.61936	2.07737e-10	9.27298	up
Zm00001d050608	0	3.28874	3.98492e-15	10.0943	up
Zea_mays_newGene_1478	0.213232	7.51781	1.35878e-51	4.87925	up
Zm00001d053739	5.13981	2.02114	0.00364155	-1.26682	down
Zm00001d048569	8.37526	26.4195	0.00268454	1.67526	up
Zm00001d053735	0.405046	1.37144	2.3012e-07	1.82333	up
Zea_mays_newGene_28682	0.126029	5.4569	1.17965e-21	4.67728	up
Zm00001d040232	5.55912	14.527	0.00106902	1.42194	up
Zm00001d019613	2.96744	6.11348	0.00111738	1.13769	up
Zm00001d002465	0	2.43855	1.95905e-10	8.59253	up
Zm00001d002462	17.7967	8.62919	3.36455e-07	-1.12873	down
Zm00001d018435	0.1354	1.49005	4.45119e-13	3.44531	up
Zm00001d038526	0.0624473	4.62279	2.41699e-10	6.13219	up
Zm00001d033711	1.04657	5.24569	2.44812e-07	2.33481	up
Zea_mays_newGene_2440	0	1.28271	3.51505e-11	9.10397	up
Zm00001d004109	0	5.66367	7.74386e-20	11.4826	up
Zm00001d051252	1.36917	10.894	3.67718e-24	3.06849	up
Zm00001d042400	2.67878	7.1673	1.66927e-13	1.51016	up
Zea_mays_newGene_24673	0	3.22938	1.99719e-09	8.37039	up
Zm00001d005278	5.06475	0	9.92513e-16	-10.2894	down
Zm00001d009555	36.8396	16.7192	5.35362e-13	-1.0734	down
Zea_mays_newGene_12233	0	5.76264	8.56752e-21	11.7054	up
Zea_mays_newGene_12238	0.659974	0	4.95588e-13	-9.39344	down
Zm00001d031526	8.85969	22.2375	2.01035e-08	1.38343	up
Zm00001d031529	0.676517	43.4041	3.06372e-51	5.07876	up
Zm00001d038840	15.935	3.20076	2.87763e-27	-2.24485	down
Zm00001d038846	6.90558	27.3782	1.11238e-14	2.08302	up
Zm00001d034172	4.31163	12.9493	3.59227e-12	1.65676	up
Zea_mays_newGene_13182	2.12881	0	6.13027e-13	-9.32307	down
Zm00001d035925	50.9424	16.4794	1.9828e-12	-1.55804	down
Zm00001d027472	65.9926	16.8631	5.08567e-12	-1.92072	down
Zm00001d027474	34.9944	7.52427	1.66088e-12	-2.15495	down
Zm00001d027475	29.7034	6.37867	3.98332e-08	-2.16386	down
Zm00001d022591	0	1.21103	4.48389e-10	8.7583	up
Zea_mays_newGene_9660	14.2209	0	3.4601e-21	-11.9926	down
Zm00001d029040	5.09549	1.75851	0.000829052	-1.40196	down
Zm00001d029042	0	8.07822	1.68699e-14	10.0699	up
Zm00001d013648	4.7667	0.334825	1.94701e-18	-3.73466	down
Zea_mays_newGene_18895	2.0846	0	2.21135e-09	-8.15642	down
Zea_mays_newGene_21168	0	0.302938	2.84655e-11	8.85795	up
Zea_mays_newGene_21162	6.78561	0.0474247	1.22212e-40	-6.59667	down
Zea_mays_newGene_8538	1.28933	0	1.6791e-08	-8.01429	down
Zm00001d007319	21.4318	96.906	1.62587e-11	2.25862	up
Zea_mays_newGene_2078	0.016354	0.980452	2.53501e-07	5.73557	up
Zea_mays_newGene_25266	4.13243	0	4.87069e-13	-9.44843	down
Zea_mays_newGene_5391	0.96108	2.21276	6.1539e-08	1.76798	up
Zm00001d008329	21.9576	0	1.86096e-14	-10.2532	down
Zea_mays_newGene_16214	0	1.31597	1.07386e-12	9.51028	up
Zm00001d009057	2.02219	6.15073	0.000101615	1.70355	up
Zm00001d015905	5.48704	14.2728	0.00140854	1.47949	up
Zea_mays_newGene_1674	0.523212	1.31587	0.000516643	1.37081	up
Zm00001d011132	2.79741	8.69017	1.58837e-10	1.71405	up
Zea_mays_newGene_28341	38.0865	0.00730067	3.54474e-38	-11.4359	down
Zm00001d028228	3.78592	0.47275	8.27651e-07	-2.91378	down
Zm00001d048814	0.184029	5.90571	5.45154e-07	4.96969	up
Zea_mays_newGene_18302	0.260966	2.30029	2.01947e-23	3.42054	up
Zea_mays_newGene_18304	0	2.88724	4.24755e-13	9.46119	up
Zm00001d015124	1.64566	0.0493357	5.21009e-13	-4.76335	down
Zm00001d019890	12.333	25.5876	1.12103e-05	1.11573	up
Zm00001d011638	12.6372	3.00114	0.00167453	-1.61179	down
Zm00001d049855	4.8163	0.856323	0.000504008	-1.30844	down
Zea_mays_newGene_15265	0.0515453	0.638731	0.001238	3.31555	up
Zm00001d052989	3.66949	1.01804	2.57893e-06	-1.78831	down
Zm00001d052985	4.2901	10.0517	0.00290991	1.27257	up
Zm00001d030902	0	35.6196	1.27653e-24	13.3789	up
Zm00001d003559	173.176	1003.64	1.19311e-34	2.59411	up
Zm00001d003552	139.605	276.008	5.38964e-05	1.04467	up
Zm00001d041886	0.0297627	6.72302	4.38167e-13	7.1495	up
Zm00001d039504	19.5568	0.0822177	2.80077e-29	-7.80447	down
Zm00001d020016	0	2.77138	1.1395e-09	8.38063	up
Zm00001d044104	9.20146	1.20376	1.18729e-05	-2.82803	down
Zm00001d048487	0.0729383	1.33456	6.84211e-21	4.22292	up
Zm00001d012382	1.28673	6.35028	4.62049e-09	2.35273	up
Zm00001d019409	0.767193	0.0203803	8.5874e-08	-4.57385	down
Zm00001d048738	0	7.68326	2.47066e-14	9.83273	up
Zm00001d048739	0	3.35957	2.1861e-15	10.1609	up
Zea_mays_newGene_25069	1.44934	0.149676	2.30309e-11	-3.18573	down
Zm00001d032245	20.2189	5.94383	4.10949e-21	-1.64288	down
Zm00001d032244	0.0342107	0.587382	1.4991e-09	4.00461	up
Zm00001d034815	3.23741	0	3.76498e-12	-9.08224	down
Zm00001d045760	1.2115	0.287216	1.27361e-17	-2.85955	down
Zm00001d049469	4.46746	15.7641	5.35632e-11	1.28528	up
Zm00001d001841	3.53742	0	2.80695e-12	-9.23748	down
Zm00001d001848	6.28485	13.0437	3.00798e-10	1.13016	up
Zm00001d035143	0.870787	0.320181	0.00079876	-1.36422	down
Zm00001d025316	12.1968	1.02467	6.04238e-18	-3.47849	down
Zea_mays_newGene_9004	0.728194	1.81214	6.01513e-13	1.63457	up
Zm00001d026668	5.41637	1.67881	9.25025e-07	-1.64358	down
Zm00001d026665	33.1524	7.05855	3.05355e-11	-2.14918	down
Zea_mays_newGene_24681	2.99547	18.4717	2.48996e-16	2.80918	up
Zm00001d021129	5.10758	0	1.28541e-15	-10.1553	down
Zea_mays_newGene_8351	3.27164	0.188465	1.3438e-05	-3.99354	down
Zea_mays_newGene_12792	0	2.61876	1.06359e-11	9.28133	up
Zm00001d037731	15.8199	6.44621	3.15578e-16	-1.27332	down
Zea_mays_newGene_940	9.24003	0.0127963	8.88488e-29	-9.28759	down
Zm00001d033922	71.289	139.332	4.21331e-05	1.02789	up
Zm00001d033926	0	11.0051	6.65263e-15	10.5269	up
Zea_mays_newGene_22402	32.0128	13.305	5.96394e-14	-1.17432	down
Zm00001d035807	14.1351	0	3.3993e-19	-11.5623	down
Zm00001d049158	0.498692	1.37362	0.00427044	1.52842	up
Zm00001d039468	57.7928	13.3204	8.2178e-08	-2.05153	down
Zm00001d007501	0.323802	1.96002	1.70795e-07	2.6132	up
Zm00001d007507	9.34879	3.20836	3.21399e-06	-1.21406	down
Zea_mays_newGene_24941	3.4934	0	2.09934e-11	-9.06094	down
Zea_mays_newGene_12896	1.27937	0.115965	1.39435e-06	-3.28654	down
Zm00001d025870	0.201815	0.644495	0.000691243	1.76191	up
Zm00001d014261	0.00566833	1.46653	1.83793e-15	7.52706	up
Zm00001d040048	2.38006	7.29435	0.00946445	1.61679	up
Zm00001d020315	16.1434	35.9803	1.45816e-06	1.21471	up
Zm00001d053212	0.702811	8.5653	5.53784e-27	3.64384	up
Zm00001d013819	1.16586	0.23912	0.000242162	-1.43039	down
Zm00001d014843	3.19179	0.700003	0.000765965	-2.12468	down
Zm00001d012144	10.8936	4.06718	0.000202663	-1.31948	down
Zm00001d048135	13.2161	1.67052	1.4744e-17	-3.09202	down
Zm00001d048136	46.6656	0.13921	1.17225e-33	-8.24341	down
Zea_mays_newGene_27305	4.92882	0	4.88549e-17	-10.635	down
Zm00001d019176	0.977542	0	8.91931e-09	-8.25631	down
Zm00001d019173	10.9324	4.24305	3.34793e-07	-1.28729	down
Zm00001d002814	1.73402	0.219827	1.1167e-05	-2.93945	down
Zm00001d009085	0.543658	0	8.38896e-09	-8.19666	down
Zm00001d009084	38.2591	10.7255	0.00765238	-1.70282	down
Zm00001d022427	1.97871	7.67554	5.66833e-09	2.03439	up
Zm00001d043920	0	3.8224	3.10401e-12	9.2319	up
Zm00001d013410	19.0425	4.18474	8.61427e-07	-2.09168	down
Zm00001d053975	8.15389	2.02137	3.24758e-21	-2.02636	down
Zm00001d053979	17.1469	7.3156	0.00519093	-1.12897	down
Zm00001d043073	0.0286437	3.30212	4.83679e-12	6.56238	up
Zm00001d006902	0.920423	0	1.02949e-07	-7.60491	down
Zm00001d013733	1.99037	0	2.1739e-13	-9.48652	down
Zm00001d039712	0.133909	5.45597	2.94094e-43	4.96173	up
Zm00001d039713	4.55928	21.432	1.61389e-05	2.37771	up
Zm00001d039716	0.0729627	1.458	9.72041e-08	4.49061	up
Zm00001d003744	0.0225877	2.31004	3.95937e-08	6.48502	up
Zm00001d044311	0	2.65433	2.82249e-13	9.5594	up
Zm00001d033411	0.0663003	2.52794	7.23733e-07	5.24971	up
Zm00001d004430	0	4.29943	1.15938e-09	8.46004	up
Zm00001d004434	0	1.32327	2.31264e-10	8.6432	up
Zm00001d019230	0.387478	1.57842	0.00057669	1.9825	up
Zm00001d045043	22.268	10.8674	0.00662263	-1.10907	down
Zm00001d045046	5.67983	2.4034	4.62645e-05	-1.1988	down
Zm00001d045044	14.0813	27.6728	5.9223e-07	1.06147	up
Zm00001d002592	0.379903	2.12286	3.73984e-05	2.50407	up
Zm00001d002597	2.35339	7.21613	1.02946e-09	1.70887	up
Zea_mays_newGene_25202	0	2.19184	1.76494e-14	10.2629	up
Zea_mays_newGene_4509	1.66264	0	2.6383e-13	-9.49517	down
Zm00001d009926	0.288475	0.857175	0.00775119	1.63489	up
Zm00001d020152	11.5682	5.33447	5.40757e-08	-1.05051	down
Zea_mays_newGene_3990	3.5307	0	3.12186e-12	-9.75959	down
Zm00001d025509	584.155	166.1	5.13115e-16	-1.74408	down
Zm00001d021685	0.0253283	2.15482	8.26354e-28	6.22574	up
Zm00001d029164	23.6646	11.1739	5.63719e-05	-1.01983	down
Zm00001d037501	26.6789	0	7.61965e-21	-11.7416	down
Zm00001d026369	34.9192	7.46912	1.20801e-07	-2.3483	down
Zea_mays_newGene_21498	1.63219	4.64203	0.00078576	1.57193	up
Zm00001d029675	1.3254	0.249345	2.62016e-06	-2.28347	down
Zea_mays_newGene_6463	0	2.16454	1.69254e-10	8.65319	up
Zea_mays_newGene_15051	0.670356	0.0162163	6.57418e-07	-5.31772	down
Zm00001d015477	4.41148	15.4576	1.2334e-07	1.87709	up
Zm00001d015474	1.18705	0.480144	0.00238375	-1.22052	down
Zm00001d003277	18.9206	3.4881	5.86719e-42	-2.38997	down
Zm00001d043274	45.1656	20.2977	6.06907e-07	-1.09096	down
Zea_mays_newGene_11732	0.537992	0	1.26004e-09	-8.25437	down
Zm00001d010154	8.82769	0	2.51826e-15	-10.0767	down
Zm00001d024598	0.715099	3.76366	6.9769e-06	2.46218	up
Zea_mays_newGene_1161	0.249435	0.94611	0.000195797	1.75972	up
Zm00001d053406	8.39599	0	3.00618e-12	-9.31802	down
Zm00001d003271	90.8315	178.361	0.0001652	1.02162	up
Zm00001d038029	28.9101	12.9189	0.00620191	-1.09414	down
Zm00001d012263	8.70312	19.3677	1.14952e-06	1.38687	up
Zm00001d012262	0.0137703	1.47114	9.75588e-12	6.57657	up
Zm00001d041103	21.0853	0	2.89613e-18	-11.041	down
Zm00001d039866	0.982219	3.23946	0.00196689	1.7618	up
Zm00001d034460	2.82461	0.0267047	0.00938225	-5.78507	down
Zm00001d015536	0.774204	0.0564793	1.92337e-06	-3.65575	down
Zm00001d044383	0.016516	9.22586	1.81717e-19	8.99889	up
Zm00001d047967	8.17497	0.0857387	3.04676e-34	-6.57391	down
Zm00001d003866	136.451	271.363	0.00685886	1.05529	up
Zea_mays_newGene_9375	1.11086	0	8.40514e-12	-8.96411	down
Zea_mays_newGene_9373	0	22.1002	2.54352e-17	10.7353	up
Zm00001d037343	2.04318	0.631454	8.52159e-05	-1.61017	down
Zm00001d039039	0.408539	3.86517	4.46037e-09	3.29169	up
Zm00001d052878	0	0.951845	3.20356e-09	8.2474	up
Zm00001d006711	3.69918	12.5452	1.57255e-07	1.82315	up
Zm00001d006714	13.8106	4.62347	1.62643e-14	-1.50464	down
Zm00001d002624	0.112095	0.971577	0.000354347	3.13611	up
Zm00001d002625	1.49865	3.38568	0.000446077	1.13408	up
Zm00001d007390	22.1705	58.0593	3.91374e-06	1.4408	up
Zea_mays_newGene_247	0	3.59749	1.77117e-10	8.86852	up
Zm00001d036129	0	15.4376	7.40823e-22	12.4731	up
Zea_mays_newGene_5324	6.07698	0.0339347	0.000609419	-6.74205	down
Zm00001d035475	3.64185	8.20202	0.000116937	1.50633	up
Zm00001d044922	2.49094	0	7.87092e-13	-9.45972	down
Zm00001d037354	0.199729	0.747811	0.000211123	1.87318	up
Zea_mays_newGene_5062	0.483118	1.89686	0.00843026	1.97329	up
Zea_mays_newGene_5063	0	4.41956	4.3985e-14	9.88894	up
Zm00001d001947	12.4636	4.90637	0.00149965	-1.29352	down
Zm00001d032371	1.69465	0	1.67569e-11	-8.9125	down
Zea_mays_newGene_4337	0	8.22251	1.01431e-19	11.3888	up
Zm00001d008905	14.1634	5.88032	0.000109418	-1.19453	down
Zea_mays_newGene_24530	0.587418	2.79029	0.000459749	2.02334	up
Zm00001d005536	0.0382577	10.5253	1.83054e-11	7.83993	up
Zm00001d005535	2.16938	0.18372	0.000295813	-3.06502	down
Zm00001d031204	11.6645	1.2297	1.39015e-12	-3.24956	down
Zm00001d031201	1.27467	3.27369	5.82214e-06	1.40961	up
Zm00001d029647	0.020403	0.46227	5.16795e-10	4.4944	up
Zea_mays_newGene_20530	0.5897	1.61787	7.28533e-07	1.51483	up
Zm00001d029648	0.0923817	0.660274	4.75981e-05	2.82789	up
Zm00001d027738	3.83947	0	4.95755e-15	-10.0973	down
Zea_mays_newGene_7017	11.5885	0	3.12128e-23	-12.4628	down
Zm00001d018276	6.09839	0.325832	6.0125e-31	-4.06713	down
Zm00001d018277	5.29694	13.3037	2.51877e-12	1.50434	up
Zm00001d016547	0.705845	0.064301	2.01668e-06	-3.28094	down
Zm00001d016542	40.4185	141.898	2.02372e-08	1.93003	up
Zm00001d016548	5.31573	0	4.245e-14	-9.79053	down
Zea_mays_newGene_23379	0.0108073	0.962277	2.46637e-09	6.34006	up
Zea_mays_newGene_7903	2.6868	0	5.47619e-11	-8.9644	down
Zea_mays_newGene_15155	0.85152	0	4.74746e-10	-8.61615	down
Zea_mays_newGene_20885	0	0.50446	2.34007e-09	8.44563	up
Zm00001d041590	0.0147233	1.29993	1.07962e-10	6.4006	up
Zm00001d008764	20.8215	67.7924	0.000167864	1.7444	up
Zea_mays_newGene_5503	10.164	22.8291	9.70481e-07	1.2396	up
Zea_mays_newGene_10653	10.6833	0	1.16888e-22	-12.1704	down
Zea_mays_newGene_5508	5.10737	0.0504677	1.58097e-16	-6.20517	down
Zm00001d051907	0.0385493	0.855003	9.09376e-07	4.33549	up
Zm00001d041597	8.54603	3.39899	1.43172e-05	-1.22869	down
Zm00001d005833	0.0780957	0.701353	0.00157838	2.10699	up
Zm00001d005837	37.4145	2.81852	5.00585e-21	-3.68651	down
Zm00001d024414	0	5.71612	6.62734e-11	9.35744	up
Zea_mays_newGene_1081	7.16394	0	1.06837e-19	-11.4816	down
Zm00001d010652	1.09457	10.7131	6.03887e-11	3.35796	up
Zm00001d039239	0	0.990165	4.36915e-09	8.17157	up
Zm00001d017120	24.1356	55.2226	2.78943e-07	1.21275	up
Zm00001d041800	1.17941	6.80849	4.42197e-23	2.61144	up
Zm00001d006553	0.105138	2.88983	4.64366e-45	4.80971	up
Zm00001d048407	0.617323	5.77708	1.32186e-13	3.26141	up
Zm00001d038187	0	2.03551	3.98985e-13	9.55205	up
Zm00001d002705	1.92818	0.572473	1.68936e-05	-1.55582	down
Zm00001d032139	0	2.90939	8.82569e-13	9.419	up
Zm00001d045277	4.87787	1.64912	0.000169044	-1.21447	down
Zm00001d035672	0	1.36299	2.28206e-09	8.3532	up
Zm00001d003071	13.3749	6.31316	1.76981e-07	-1.02649	down
Zm00001d009619	3.99842	0.905102	0.00109235	-1.97219	down
Zm00001d046916	12.5465	55.516	4.08085e-06	2.18968	up
Zm00001d004931	0.334166	1.65357	7.76502e-05	2.39715	up
Zea_mays_newGene_24086	10.5595	0	1.26954e-15	-10.3121	down
Zm00001d010511	3.80194	8.68376	0.00741741	1.29026	up
Zm00001d010516	0	2.81065	6.34055e-10	9.07768	up
Zm00001d036866	0	17.4924	1.55184e-19	11.9412	up
Zm00001d029250	4.72563	0	2.23242e-17	-10.6792	down
Zm00001d019337	7.3937	14.8892	1.56296e-05	1.09854	up
Zm00001d033300	2.13307	0.0549337	1.73927e-10	-5.03842	down
Zea_mays_newGene_21041	0	4.91685	3.54135e-19	11.7902	up
Zea_mays_newGene_10418	0.08504	7.04955	4.98385e-18	6.27655	up
Zm00001d046274	0	2.04024	6.97334e-12	9.23905	up
Zm00001d016865	9.38455	18.4641	7.9891e-05	1.0333	up
Zm00001d008205	2.65995	8.64577	1.51399e-05	1.7775	up
Zm00001d020374	7.53941	15.3667	2.33603e-07	1.34419	up
Zea_mays_newGene_26816	0.105121	2.06017	0.00156568	4.27733	up
Zm00001d004053	0.00221467	2.1526	1.0882e-13	8.67666	up
Zea_mays_newGene_4164	1.04913	3.67957	1.65498e-06	1.81386	up
Zm00001d028328	2.63258	0.622489	0.000250714	-1.94029	down
Zm00001d021444	0.156424	1.60777	1.24376e-09	3.39515	up
Zea_mays_newGene_21898	1.99319	0	2.18126e-12	-9.30608	down
Zm00001d021903	0.0471267	1.02412	1.29106e-06	4.44477	up
Zm00001d017531	4.4201	9.45432	0.00177808	1.16379	up
Zm00001d022139	8.73968	18.6314	3.0472e-09	1.17113	up
Zm00001d022130	33.2693	89.709	0.000539924	1.4977	up
Zea_mays_newGene_16902	0	0.852991	8.4898e-12	9.02537	up
Zm00001d018400	1.79332	14.9391	5.27086e-11	3.06095	up
Zm00001d018404	5.0987	0.767989	0.000134898	-2.62586	down
Zm00001d018406	4.15437	1.54967	0.0058736	-1.38324	down
Zea_mays_newGene_15341	0.381106	3.04673	1.2107e-14	3.64717	up
Zea_mays_newGene_15340	0.581471	1.15382	1.695e-12	2.8429	up
Zm00001d042961	0.536212	3.27807	0.0011547	2.39312	up
Zm00001d013402	0.838339	2.07709	3.93182e-09	1.49883	up
Zm00001d050845	4.05331	0	3.75451e-14	-9.84038	down
Zm00001d015589	3.09388	0.307441	2.69336e-10	-3.2724	down
Zea_mays_newGene_1273	0	0.575517	2.60337e-13	10.3814	up
Zea_mays_newGene_1272	0	0.782247	9.94529e-11	9.30806	up
Zm00001d043614	23.5866	0.831037	1.21578e-90	-4.74094	down
Zm00001d041618	0.188113	2.14341	7.11453e-15	3.53316	up
Zm00001d032815	9.3812	3.70956	2.42707e-12	-1.22581	down
Zm00001d033496	315.388	116.257	0.00566777	-1.38567	down
Zm00001d036515	0.266588	3.03419	3.54074e-07	3.33671	up
Zm00001d007745	0.03649	1.97476	2.99771e-17	5.74711	up
Zm00001d049547	1.88268	0	1.76308e-10	-8.63007	down
Zm00001d001967	5.04338	14.5939	6.06261e-13	1.69968	up
Zm00001d009425	7.86507	1.86421	2.52277e-06	-2.03413	down
Zm00001d009426	1.62716	4.74022	2.49624e-05	1.48697	up
Zm00001d051674	0.56681	1.81	2.38319e-15	2.37059	up
Zm00001d031636	15.6158	39.4993	1.85882e-06	1.42687	up
Zm00001d000383	0	0.45317	9.56513e-09	8.05118	up
Zm00001d000381	0.162005	0.470759	0.00665867	1.57022	up
Zm00001d030323	1.2157	2.38308	0.00150522	1.04227	up
Zm00001d034007	103.142	240.902	8.44064e-10	1.29683	up
Zm00001d034008	0	1.86498	5.64257e-09	8.44591	up
Zea_mays_newGene_12699	5.39038	0.636111	6.65556e-13	-2.99946	down
Zm00001d030584	0.959352	1.95232	0.00899632	1.11958	up
Zm00001d014216	1.51206	0	1.40451e-08	-7.93219	down
Zm00001d028406	4.72501	8.988	0.00630589	1.02336	up
Zm00001d036989	0.0276717	1.22774	2.24702e-11	5.31734	up
Zm00001d036984	1.09002	0.180451	0.00017845	-2.43178	down
Zea_mays_newGene_22521	0	1.01597	2.27626e-16	10.5513	up
Zea_mays_newGene_22524	0.972591	0	4.51965e-12	-9.06154	down
Zm00001d027925	0.116639	1.76543	0.000140114	3.86361	up
Zm00001d013671	3.07041	0	3.26922e-08	-7.77324	down
Zm00001d011263	7.04209	1.83441	0.00871382	-1.82344	down
Zea_mays_newGene_21369	0.255468	12.2548	1.4612e-17	5.55124	up
Zea_mays_newGene_18660	6.01196	0	1.0647e-21	-11.984	down
Zm00001d017466	0.05363	3.3472	4.6147e-14	5.96269	up
Zm00001d023577	14.4493	0.68108	4.86146e-07	-4.14153	down
Zm00001d017462	8.66535	1.09358	5.06412e-09	-2.89234	down
Zm00001d008433	0.659761	1.35588	0.000364834	1.19772	up
Zm00001d014347	0.00386733	5.21429	1.20282e-18	9.63216	up
Zm00001d040725	3.1523	8.33972	1.20534e-08	1.46809	up
Zea_mays_newGene_29194	3.3519	9.09115	3.96758e-08	1.58662	up
Zm00001d038657	1.86372	4.10049	8.38899e-07	1.35237	up
Zm00001d033607	0.872014	2.63669	0.000169824	1.65317	up
Zm00001d041455	10.8571	4.81354	0.00420925	-1.06931	down
Zea_mays_newGene_13952	0	6.4212	5.17265e-17	10.6819	up
Zm00001d041180	0.825546	2.62859	0.0029785	1.68823	up
Zea_mays_newGene_27224	0.666179	6.3688	1.26879e-21	3.29762	up
Zm00001d053226	0.0553713	5.69131	1.25721e-14	6.56023	up
Zm00001d016254	0.40652	14.2842	6.92815e-40	5.23946	up
Zm00001d022306	2.0878	5.37924	1.18694e-07	1.39213	up
Zm00001d007256	1.26684	0.140392	2.83198e-06	-3.44433	down
Zm00001d000379	8.50162	3.97912	1.2197e-05	-1.02291	down
Zm00001d011708	2.99994	0.853826	1.13024e-07	-1.73198	down
Zm00001d002338	0.781104	4.68096	3.02617e-06	2.5914	up
Zm00001d002330	0.308783	1.13936	0.000194099	1.4933	up
Zm00001d002332	12.4343	3.88761	1.68017e-06	-1.52562	down
Zm00001d002333	0.369834	2.30307	8.12556e-08	2.534	up
Zm00001d006825	0.678052	0	3.32689e-08	-7.78847	down
Zm00001d006790	104.33	31.0863	1.17445e-24	-1.70749	down
Zm00001d006795	0.220874	5.61612	3.56297e-22	4.62695	up
Zm00001d053165	0.573292	3.38428	8.37013e-07	2.58613	up
Zm00001d028601	59.2851	144.682	1.44139e-07	1.37004	up
Zea_mays_newGene_8024	0	4.51944	3.54296e-14	9.86737	up
Zm00001d003173	3.06008	0.628778	1.12313e-05	-2.29276	down
Zm00001d025905	2.50828	0.793723	7.24597e-05	-1.61135	down
Zm00001d019573	11.1037	23.1761	1.79362e-06	1.14863	up
Zm00001d035960	13.7749	180.327	6.73527e-36	3.73669	up
Zm00001d044217	17.0995	1.11717	2.33613e-31	-3.32181	down
Zm00001d044219	0.0590033	3.46738	6.46051e-13	5.47945	up
Zm00001d048021	15.3603	48.7769	0.00029202	1.78286	up
Zea_mays_newGene_10844	0	6.48743	2.40827e-17	10.711	up
Zm00001d008632	0.904636	0.0988	7.46558e-08	-3.11951	down
Zm00001d008631	2.20486	1.78776	1.76664e-05	1.57721	up
Zea_mays_newGene_9865	1.91388	4.39661	1.38272e-11	1.34669	up
Zm00001d036701	0	0.585857	6.39566e-09	8.30129	up
Zm00001d021896	1.72856	0.494252	0.00132027	-1.74658	down
Zm00001d034703	1.0951	0.354169	0.000556357	-1.53897	down
Zm00001d028260	229.341	107.544	4.25458e-05	-1.04477	down
Zm00001d008989	0	3.74817	5.97118e-11	8.84468	up
Zea_mays_newGene_24826	0.00534433	2.61423	6.97408e-18	8.48202	up
Zm00001d009582	9.12921	21.0938	0.00240454	1.24776	up
Zm00001d009586	4.56138	0.0298073	8.19132e-10	-7.14129	down
Zea_mays_newGene_3894	0	10.0882	1.0507e-17	10.8481	up
Zea_mays_newGene_3891	2.79468	0	1.58296e-16	-10.499	down
Zm00001d025266	0.973987	3.56005	6.65884e-05	1.97455	up
Zm00001d031860	26.3578	59.083	1.1635e-10	1.22236	up
Zm00001d021014	0.0442277	0.535866	0.000310043	3.62066	up
Zm00001d037427	1.18445	22.3803	2.17361e-28	4.32016	up
Zea_mays_newGene_28922	5.16097	0.0193223	6.85962e-24	-7.57817	down
Zea_mays_newGene_28928	0.004511	4.30607	2.93017e-18	9.60697	up
Zm00001d016016	131.979	12.296	7.30592e-14	-3.31526	down
Zm00001d016017	0.0579503	1.59266	0.000219918	4.72828	up
Zm00001d016013	0.695226	2.11968	0.000623042	1.6393	up
Zm00001d014523	0.488687	3.84681	2.26689e-11	3.0204	up
Zea_mays_newGene_7982	0.530129	6.65644	1.75241e-07	4.145	up
Zea_mays_newGene_20801	0	6.77465	1.08746e-15	10.5795	up
Zm00001d011093	32.8582	66.7094	0.00139694	1.07281	up
Zm00001d043336	3.5958	0.410879	6.05556e-13	-2.9864	down
Zm00001d043333	1.54334	0	3.07046e-09	-8.56893	down
Zm00001d043339	1.24522	5.76044	9.03392e-09	2.25465	up
Zm00001d024499	27.4604	12.5021	1.93773e-05	-1.08606	down
Zm00001d044290	4.40582	2.01522	0.00430531	-1.05839	down
Zea_mays_newGene_4672	0.687645	1.46222	0.00734544	1.15901	up
Zm00001d044558	0	7.27281	2.09842e-11	8.95446	up
Zea_mays_newGene_15846	3.52395	0.0949373	7.27699e-13	-4.99679	down
Zea_mays_newGene_15840	4.87914	48.9489	2.33274e-46	3.21436	up
Zea_mays_newGene_23863	0.428605	4.02063	0.00574432	3.2193	up
Zm00001d053367	0.317901	2.25174	1.76651e-08	2.83452	up
Zea_mays_newGene_11168	0	2.01754	1.67811e-12	9.62874	up
Zm00001d014063	0.670561	0.197922	0.00388469	-1.68286	down
Zm00001d014062	3.68882	1.43939	0.00390189	-1.32241	down
Zm00001d021978	2.96757	7.98533	1.2469e-05	1.50749	up
Zea_mays_newGene_1912	1.25414	0	8.80837e-09	-8.00295	down
Zm00001d019370	0.369917	1.7749	3.30708e-07	2.29395	up
Zm00001d017002	21.259	3.01613	9.5739e-07	-2.7089	down
Zm00001d012032	2.27707	0	1.04417e-17	-10.8211	down
Zm00001d041220	4.01343	1.58478	4.59744e-05	-1.28331	down
Zea_mays_newGene_7513	4.29401	0.0280237	2.72162e-16	-6.61158	down
Zm00001d044763	0.016635	4.39773	3.12696e-15	7.95228	up
Zea_mays_newGene_7516	1.49439	0	2.43537e-11	-8.81778	down
Zm00001d048226	0.188392	5.77717	2.99186e-17	4.88637	up
Zm00001d046996	35.8928	16.5338	3.09421e-06	-1.03735	down
Zm00001d034541	0	3.37323	2.2024e-12	9.4767	up
Zea_mays_newGene_18582	0.00950833	1.38807	4.66561e-15	6.87379	up
Zm00001d050790	1.11539	0.04074	0.000554456	-4.49634	down
Zm00001d011788	1.9209	0.218699	1.24359e-05	-3.04818	down
Zm00001d015377	28.5822	68.2876	0.000337879	1.32834	up
Zm00001d035135	490.936	1217.37	3.96488e-07	1.3788	up
Zm00001d050770	0.231711	8.26977	1.51951e-11	5.11325	up
Zea_mays_newGene_9585	4.94504	0	2.32586e-16	-10.5414	down
Zm00001d052937	2.43512	0.156293	8.89616e-13	-3.87829	down
Zm00001d002105	55.7985	23.4623	1.04803e-19	-1.17486	down
Zm00001d013029	3.39058	7.25704	3.71933e-06	1.16945	up
Zm00001d037150	22.9318	45.6504	0.00374155	1.0458	up
Zm00001d037151	0.362861	2.8816	1.85027e-09	3.07906	up
Zm00001d037153	2.18298	0.033618	4.08816e-09	-5.86481	down
Zm00001d013022	42.9886	15.8804	6.15651e-06	-1.3342	down
Zm00001d013020	0.292331	2.29259	2.22458e-08	2.83951	up
Zm00001d028835	4.31948	1.91439	0.00363845	-1.10015	down
Zm00001d007054	1.73389	0	6.38292e-10	-8.67172	down
Zm00001d007055	2.75065	0	3.37942e-08	-8.15019	down
Zea_mays_newGene_322	0.0377653	9.40792	1.83186e-55	7.86933	up
Zm00001d033384	6.34133	1.55504	0.000344858	-1.94062	down
Zm00001d033380	9.0577	0	3.04783e-12	-9.32217	down
Zm00001d032476	17.2328	4.413	2.74046e-12	-1.87635	down
Zm00001d032471	1.11191	6.76179	1.6184e-20	2.68191	up
Zea_mays_newGene_4470	0	0.746535	5.76633e-12	9.38807	up
Zm00001d028011	0.372321	1.60305	5.80625e-05	2.22735	up
Zm00001d040787	0.0220937	22.6745	1.16553e-14	9.77663	up
Zm00001d040780	7.68375	3.04168	0.000368213	-1.29515	down
Zea_mays_newGene_22932	0.0646113	0.479674	2.46643e-07	2.9154	up
Zea_mays_newGene_22931	0	2.43601	3.65479e-09	8.26545	up
Zm00001d020578	0.643796	3.07493	6.4928e-05	2.25471	up
Zea_mays_newGene_11987	0.377622	1.55989	2.43767e-16	2.13358	up
Zm00001d021197	26.8202	9.26929	0.00163678	-1.41741	down
Zm00001d021199	11.0458	5.15851	0.000166168	-1.01689	down
Zm00001d030745	11.3237	0	4.43301e-20	-11.4963	down
Zm00001d017240	13.6475	3.98156	0.00108973	-1.67961	down
Zea_mays_newGene_7351	2.41442	0	3.70535e-16	-10.4172	down
Zea_mays_newGene_2950	0	15.7036	1.26694e-22	12.4108	up
Zea_mays_newGene_8921	0.231772	1.09913	2.76264e-05	2.19221	up
Zm00001d016197	0.482062	1.04958	0.00184319	1.16962	up
Zm00001d018336	12.0005	27.4866	5.70205e-05	1.29031	up
Zm00001d018334	62.2146	25.0708	2.65245e-13	-1.24804	down
Zm00001d018338	25.5032	1.41652	1.71049e-33	-4.70425	down
Zm00001d048953	12.7883	27.6317	0.00355785	1.19672	up
Zea_mays_newGene_7820	6.32924	0	6.68162e-18	-11.019	down
Zea_mays_newGene_3303	0.142641	1.24278	8.41029e-06	3.02035	up
Zm00001d023267	0.917409	10.0115	1.75372e-30	3.32192	up
Zm00001d023265	3.54423	15.74	5.03758e-13	2.17175	up
Zm00001d027590	1.38568	0.286926	1.67725e-05	-2.22151	down
Zm00001d049613	8.0097	3.2275	0.000581164	-1.19524	down
Zm00001d043853	15.3336	0	4.71914e-23	-12.4208	down
Zea_mays_newGene_11646	0.999442	0.145437	2.02074e-05	-2.66315	down
Zm00001d025887	24.9674	11.0608	5.01734e-08	-1.10094	down
Zm00001d024281	2.54958	36.27	4.02118e-14	3.95505	up
Zm00001d010759	5.42082	11.3013	4.2844e-06	1.11997	up
Zm00001d041922	11.5972	0.670392	0.000373941	-3.98611	down
Zm00001d039466	0	1.71628	4.6075e-10	8.97156	up
Zm00001d053530	0.01715	11.0306	3.40055e-13	8.30358	up
Zm00001d038734	5.58572	2.52018	3.04695e-07	-1.2289	down
Zm00001d040340	13.634	0.82376	1.87085e-09	-3.7197	down
Zm00001d045339	20.3384	6.82035	8.06211e-09	-1.492	down
Zm00001d051360	1.12161	4.40613	5.39676e-08	2.01781	up
Zm00001d003248	5.25583	1.34069	9.59765e-08	-1.76132	down
Zm00001d013797	1.84819	0.674794	0.00359668	-1.36969	down
Zm00001d016995	2.05541	6.35352	5.43503e-07	1.71502	up
Zm00001d032729	2.13781	0	8.54397e-14	-9.62194	down
Zm00001d051589	2.07301	8.81219	1.27992e-09	2.15649	up
Zea_mays_newGene_24160	18.0054	0	3.37183e-25	-12.9288	down
Zm00001d034082	0.0134927	2.09589	5.71217e-12	7.12097	up
Zm00001d050186	0.0802087	1.46097	0.00303584	4.26739	up
Zm00001d039848	48.6044	124.309	9.72181e-09	1.40336	up
Zm00001d003358	8.61099	1.57478	1.8924e-05	-2.39557	down
Zea_mays_newGene_16101	0	9.40085	2.64134e-17	10.8111	up
Zm00001d033886	0.748678	3.41884	1.28127e-10	2.53321	up
Zm00001d033883	4.84027	0.156139	1.3491e-10	-4.78334	down
Zea_mays_newGene_13073	2.52796	0	7.42766e-16	-10.3235	down
Zm00001d029725	19.1154	8.31745	6.85883e-07	-1.13454	down
Zm00001d027369	10.5267	27.9468	4.19896e-08	1.4362	up
Zm00001d027367	19.0276	2.14248	4.86071e-50	-3.04168	down
Zm00001d027362	6.94106	14.9285	5.99657e-05	1.15794	up
Zm00001d036901	1.44963	0.307148	0.00217449	-2.17225	down
Zm00001d036903	15.5519	6.78888	0.000552812	-1.18678	down
Zm00001d029353	1.35191	0.0226713	2.04785e-09	-5.80294	down
Zm00001d037783	2.02366	0.314575	0.00071918	-2.64585	down
Zea_mays_newGene_6312	4.32228	8.88654	0.0069002	1.10397	up
Zm00001d007157	0.523041	3.40706	2.22463e-05	2.83192	up
Zea_mays_newGene_3497	2.39432	0	1.51396e-11	-8.87373	down
Zea_mays_newGene_8446	0.026336	1.94617	1.87265e-12	6.17473	up
Zea_mays_newGene_2365	0.399601	1.75781	2.9877e-10	2.283	up
Zea_mays_newGene_10759	0.112825	1.59666	0.000100702	3.25351	up
Zm00001d024049	2.8042	1.33079	0.00714067	-1.04859	down
Zm00001d031372	0.614011	6.22241	6.75056e-12	3.36146	up
Zm00001d033402	3.40159	14.8221	5.51371e-14	2.15191	up
Zm00001d021521	3.77224	1.23733	0.000355533	-1.5422	down
Zea_mays_newGene_3962	1.00947	0	2.19179e-09	-8.19269	down
Zea_mays_newGene_3968	0.92885	0	7.09064e-11	-8.85549	down
Zm00001d006176	5.23931	2.4853	0.000196481	-1.02511	down
Zea_mays_newGene_22767	0	1.53704	1.09256e-09	8.77906	up
Zea_mays_newGene_6870	1.81998	0	3.21108e-14	-9.88603	down
Zea_mays_newGene_6876	0	2.26206	9.58811e-11	8.7465	up
Zea_mays_newGene_28230	1.06718	0.046604	0.00238375	-4.17059	down
Zm00001d015328	6.62879	32.6347	5.88833e-05	1.10181	up
Zm00001d027603	0	10.454	1.00615e-19	11.4546	up
Zea_mays_newGene_23760	0.056232	1.42523	9.39239e-14	4.58944	up
Zm00001d022075	1.73244	0.351094	1.92165e-05	-2.1968	down
Zm00001d011833	331.75	671.125	0.000165431	1.07291	up
Zm00001d022384	8.24797	2.9117	1.95026e-09	-1.42797	down
Zm00001d011789	76.0032	152.964	0.000203515	1.07343	up
Zm00001d022380	8.16906	15.9362	0.000255745	1.02094	up
Zm00001d014499	0.635734	2.96658	1.1387e-07	2.29035	up
Zm00001d018696	0.738369	0.129894	0.000228778	-2.4024	down
Zea_mays_newGene_11665	0.0117833	4.48254	1.57244e-30	8.31002	up
Zm00001d050548	2.00792	0	1.05883e-13	-9.57636	down
Zm00001d050340	9.39709	0.677523	7.39189e-31	-3.71617	down
Zm00001d046745	2.42161	10.274	0.00096177	2.10005	up
Zm00001d042847	8.77855	17.755	0.00171904	1.12981	up
Zm00001d046748	4.62981	26.4543	2.75293e-11	2.55163	up
Zm00001d005212	0.073699	1.30071	1.11228e-11	3.99947	up
Zm00001d000197	36.2499	16.0916	4.88234e-11	-1.10231	down
Zm00001d010493	3.97076	18.4045	1.27532e-21	2.2995	up
Zm00001d010499	6.90433	35.9138	1.38449e-30	2.44519	up
Zea_mays_newGene_16001	0.430609	2.52056	8.86563e-06	2.61212	up
Zm00001d039349	13.7754	43.3575	4.80035e-14	1.73082	up
Zm00001d041719	28.0503	7.62587	0.0061275	-1.80797	down
Zm00001d041716	4.77347	2.81868	0.00615173	-1.03566	down
Zm00001d041710	21.5457	8.58775	9.16215e-09	-1.2748	down
Zm00001d033068	2.47963	0.435534	8.31128e-06	-2.48646	down
Zm00001d033061	14.3055	29.0485	1.33756e-07	1.09488	up
Zm00001d024101	6.30069	1.86888	4.17548e-09	-1.61436	down
Zm00001d033067	3.81677	0.691526	1.08648e-09	-2.39612	down
Zm00001d053704	0.47038	4.04669	6.80937e-12	3.10627	up
Zm00001d038563	3.90608	96.3358	1.31636e-14	4.73581	up
Zm00001d006172	8.17404	0	2.45626e-18	-11.1528	down
Zm00001d019641	0.17956	0.612342	1.29288e-06	1.71724	up
Zm00001d019642	1.90013	0.317976	8.16646e-12	-2.20601	down
Zm00001d048538	16.6604	0	4.4618e-20	-11.7324	down
Zm00001d048539	4.34073	13.2158	2.9367e-18	1.6731	up
Zm00001d044293	0.761327	0.0568043	5.48753e-07	-3.38213	down
Zea_mays_newGene_711	5.64753	0	1.0312e-12	-9.43818	down
Zm00001d018994	1.0639	0.1893	5.9858e-05	-2.33376	down
Zm00001d002415	1.68572	4.69098	5.78733e-05	1.56305	up
Zm00001d036784	0.632296	2.36118	0.00200302	1.94951	up
Zm00001d036788	9.94451	32.7521	8.25501e-05	1.8035	up
Zm00001d042435	6.60571	2.86431	5.8209e-06	-1.15652	down
Zm00001d051288	8.26811	0.755376	3.46988e-14	-3.35372	down
Zm00001d049372	1.45095	5.11162	4.93943e-05	1.6248	up
Zm00001d049375	8.78905	18.8662	0.00161977	1.15821	up
Zm00001d049377	3.02045	0.00349833	6.24449e-17	-9.17096	down
Zm00001d035252	12.2244	0	1.8763e-16	-10.4035	down
Zm00001d035256	4.41869	1.80097	0.00218633	-1.05073	down
Zm00001d051139	50.7908	20.7767	0.000633027	-1.17358	down
Zea_mays_newGene_24646	1.17359	0.0271	1.18843e-09	-5.10964	down
Zm00001d031570	2.02072	4.05232	0.00602071	1.16602	up
Zm00001d009502	2.68222	0	1.33683e-10	-8.99198	down
Zm00001d009503	32.9819	15.6203	0.00224485	-1.00164	down
Zm00001d050159	18.2611	0.265267	4.13685e-32	-5.99668	down
Zm00001d043571	41.7648	9.03673	3.29846e-05	-2.19707	down
Zm00001d021094	12.0821	3.75119	0.000290947	-1.58137	down
Zea_mays_newGene_28431	0.312978	0	8.75342e-09	-8.00675	down
Zm00001d027441	0.302909	1.11232	0.00388113	1.99193	up
Zm00001d027447	0.156416	3.05024	6.99556e-06	2.83435	up
Zm00001d029091	1.6209	5.3074	6.46285e-08	1.56349	up
Zea_mays_newGene_3758	1.58191	5.49931	3.64896e-09	1.88475	up
Zea_mays_newGene_3750	8.94047	168.023	4.61528e-08	4.2028	up
Zea_mays_newGene_14377	0.505389	0	4.71049e-09	-8.05272	down
Zea_mays_newGene_21131	0	12.5469	9.66251e-20	11.3835	up
Zm00001d007345	18.4802	42.9592	2.34136e-08	1.27868	up
Zm00001d008376	13.8948	30.645	0.00875905	1.21652	up
Zm00001d008374	1.50319	15.9897	8.60019e-26	3.46848	up
Zea_mays_newGene_4904	1.20532	0	1.78282e-10	-8.68436	down
Zea_mays_newGene_25258	2.96845	1.03654	0.00539968	-1.42219	down
Zea_mays_newGene_2433	5.01937	0	5.34905e-13	-9.58543	down
Zm00001d025106	1.72447	0.444437	0.00394841	-1.60641	down
Zm00001d041553	0.200865	6.03731	1.91308e-06	5.03999	up
Zea_mays_newGene_7664	0	2.45277	3.22824e-16	10.4554	up
Zm00001d017086	1.9839	4.11704	0.00831277	1.11089	up
Zea_mays_newGene_12987	2.37829	0	5.23409e-12	-9.19933	down
Zm00001d032324	0.729479	4.22972	0.000285488	2.51695	up
Zm00001d052015	1.15653	12.8253	4.90322e-11	3.50455	up
Zm00001d052018	1.72078	5.3026	0.000233661	1.66262	up
Zm00001d026452	1.70832	0.598872	4.98461e-06	-1.42893	down
Zm00001d017629	41.3287	0.0227407	4.53457e-20	-9.95842	down
Zea_mays_newGene_27494	0	0.989761	1.06385e-09	8.38492	up
Zm00001d022229	9.78727	63.1589	7.11044e-20	2.7563	up
Zm00001d022227	0.862437	5.06092	6.01104e-13	2.64084	up
Zea_mays_newGene_26723	0	5.45668	1.21203e-10	8.78591	up
Zm00001d007496	7.20951	27.519	9.51692e-29	2.0144	up
Zea_mays_newGene_9688	8.21198	0.557887	1.12478e-22	-3.69171	down
Zm00001d042143	4.32454	0.655575	0.000553699	-2.61146	down
Zm00001d049823	0.771654	5.81449	1.47807e-10	2.96041	up
Zm00001d050062	0.0540073	1.34516	5.64749e-09	4.64603	up
Zm00001d000346	0.795024	3.40246	8.79194e-05	2.06595	up
Zm00001d047468	0.368976	1.38032	5.00131e-05	1.77463	up
Zm00001d047467	0.0146393	1.42549	3.55074e-15	6.62242	up
Zm00001d002187	0	6.79357	7.80196e-14	9.87786	up
Zm00001d002186	0.7223	3.07092	4.11876e-11	2.17999	up
Zm00001d002182	0	1.5122	9.78108e-10	8.58851	up
Zm00001d002181	0.0352653	18.7195	2.24726e-54	9.08423	up
Zm00001d013532	29.0328	93.9188	4.07601e-36	1.78696	up
Zm00001d003632	62.8048	129.816	0.00535059	1.09797	up
Zm00001d052353	22.6509	41.1222	1.70216e-05	1.02258	up
Zm00001d048705	18.4482	92.8362	8.03364e-15	2.4388	up
Zm00001d048703	74.2968	179.382	1.15531e-06	1.36656	up
Zm00001d048702	1.02545	13.7099	2.14239e-08	3.63158	up
Zea_mays_newGene_8089	1.00676	0.0568183	0.0030994	-3.98514	down
Zm00001d022478	0.239219	1.571	0.00615143	2.7418	up
Zm00001d007633	14.6461	6.58755	0.000602113	-1.0807	down
Zm00001d007637	0	0.29828	1.65844e-10	8.66045	up
Zm00001d005672	0	3.21763	3.00723e-19	11.2618	up
Zm00001d005678	0.307779	0.989363	0.00850637	1.69636	up
Zm00001d005679	3.7627	0.337998	1.42823e-16	-3.42357	down
Zm00001d040304	7.19819	2.74082	0.000275875	-1.31909	down
Zm00001d028098	5.97385	1.88714	0.00214883	-1.52829	down
Zea_mays_newGene_29155	0	1.22056	1.14273e-09	8.34195	up
Zm00001d021119	75.113	29.0415	0.000485301	-1.28486	down
Zea_mays_newGene_22115	0.857891	2.25281	0.000103424	1.49966	up
Zm00001d027874	20.7386	5.18339	1.68764e-09	-1.95507	down
Zm00001d027875	1.79421	6.663	0.000139298	1.99503	up
Zm00001d037291	2.91821	5.83933	2.76937e-05	1.06246	up
Zm00001d046474	5.29637	1.76688	2.03804e-05	-1.50186	down
Zm00001d027253	7.55133	0	4.7981e-13	-9.46174	down
Zea_mays_newGene_22457	0.0203257	1.022	3.50953e-11	5.49988	up
Zm00001d027257	3.87076	8.65594	1.51108e-24	1.46821	up
Zm00001d027254	2.28751	0.0691067	1.79375e-07	-4.95281	down
Zea_mays_newGene_22186	0	2.13942	3.24537e-09	8.28173	up
Zea_mays_newGene_18054	0.422576	2.78659	0.00130902	2.74553	up
Zm00001d049347	4.262	16.502	1.47616e-15	2.01378	up
Zea_mays_newGene_20966	0	0.624722	3.1413e-10	9.20939	up
Zea_mays_newGene_10193	3.30312	0.14046	2.60337e-13	-4.28553	down
Zea_mays_newGene_13607	0	10.497	1.56359e-11	9.12142	up
Zm00001d043569	0.755566	1.75909	0.00029238	1.28394	up
Zm00001d040032	0	52.1258	2.82952e-19	11.3726	up
Zm00001d020329	14.7012	0.0177163	5.43395e-06	-8.4982	down
Zea_mays_newGene_1818	0.278735	0.818936	0.00281689	1.55082	up
Zm00001d012175	0.756666	2.61068	2.7054e-08	1.63334	up
Zm00001d012178	16.5113	36.9445	0.000651782	1.25899	up
Zm00001d041077	9.78165	4.30472	0.00404157	-1.07027	down
Zm00001d041070	0	1.22453	2.85554e-14	9.7939	up
Zm00001d041079	10.1762	3.50917	0.000860666	-1.4175	down
Zm00001d045540	2.75163	0.562105	8.07406e-05	-2.18053	down
Zm00001d044648	18.4275	45.5806	2.77243e-14	1.49942	up
Zm00001d044642	0.870907	3.29905	0.00136115	1.94594	up
Zm00001d007954	16.4368	4.90601	1.71454e-17	-1.71507	down
Zea_mays_newGene_27358	0	0.574923	3.49903e-10	8.83562	up
Zm00001d039956	0.762851	3.93283	1.23215e-17	2.45304	up
Zm00001d045517	7.78451	3.63478	0.00458814	-1.05898	down
Zm00001d019145	5.31097	1.78211	3.11837e-06	-1.52864	down
Zm00001d019144	0	2.15835	2.90709e-12	9.32454	up
Zm00001d002841	11.6952	4.51897	2.88002e-08	-1.29634	down
Zm00001d002847	4.08945	0.169459	3.11329e-15	-4.49136	down
Zm00001d002848	6.8693	0.418057	1.02077e-08	-3.96496	down
Zm00001d012827	12.7239	5.0616	9.75949e-07	-1.30412	down
Zm00001d012822	4.15286	9.13131	6.40033e-11	1.19298	up
Zm00001d050457	31.8253	10.0724	8.01493e-08	-1.61194	down
Zm00001d051001	56.1768	14.675	0.00168701	-1.94474	down
Zm00001d009936	2.624	0.453343	4.29712e-09	-2.43211	down
Zm00001d004871	0.0704743	3.65461	4.51512e-14	5.66568	up
Zm00001d051501	18.0024	7.49902	0.00761394	-1.17457	down
Zm00001d042021	0	1.72819	1.11043e-09	8.34941	up
Zm00001d053908	64.1607	128.067	5.48103e-08	1.06942	up
Zm00001d053901	17.4955	32.8906	7.98498e-05	1.00246	up
Zm00001d018854	0.0103777	12.2567	3.52757e-15	9.72116	up
Zm00001d042478	2.37752	5.05583	0.000113824	1.11792	up
Zm00001d051468	4.34764	17.9426	0.00673024	2.14701	up
Zm00001d039185	0.0810257	0.891807	1.94628e-12	3.53137	up
Zm00001d037058	11.6433	4.88353	5.41138e-10	-1.17985	down
Zm00001d013706	9.2672	20.9001	0.00072643	1.2622	up
Zm00001d039919	0.640032	3.1201	0.000388626	2.42732	up
Zea_mays_newGene_8730	2.28343	1.14447	0.00118792	-1.61123	down
Zm00001d044365	3.26273	1.20972	0.000652047	-1.29471	down
Zm00001d004463	7.04137	22.2651	1.12789e-21	1.72392	up
Zm00001d032536	9.87683	38.2825	0.000148928	1.99224	up
Zm00001d029932	7.55732	34.6473	2.20679e-06	2.2273	up
Zm00001d035542	7.85565	2.52352	0.000179699	-1.70172	down
Zm00001d008370	0.0127587	1.67519	9.69936e-09	6.97316	up
Zm00001d047574	10.6447	23.3771	0.000247633	1.15753	up
Zm00001d007843	1.81731	0.118461	2.36628e-05	-3.92282	down
Zea_mays_newGene_4532	0.788885	0.0138173	4.92705e-08	-5.58042	down
Zea_mays_newGene_4538	0	1.46047	1.21187e-16	10.6294	up
Zm00001d049796	4.09449	9.76459	0.000206457	1.3695	up
Zea_mays_newGene_4289	8.01741	0	6.97515e-16	-10.2571	down
Zm00001d021834	28.458	57.2731	3.74832e-10	1.25688	up
Zea_mays_newGene_25684	0.009524	2.91261	3.78736e-13	8.18081	up
Zm00001d021836	0.793551	5.6194	0.000255958	2.91028	up
Zea_mays_newGene_23052	2.17557	0.219735	4.01647e-07	-2.9643	down
Zm00001d029486	3.09211	0.179958	8.39843e-25	-3.9815	down
Zea_mays_newGene_27591	0	6.90866	1.76409e-16	10.7884	up
Zea_mays_newGene_27598	0.580441	2.54785	0.00710023	2.10253	up
Zm00001d026084	3.03665	23.7772	8.15863e-08	3.04433	up
Zea_mays_newGene_14645	0.890432	2.25088	6.64167e-05	1.2895	up
Zm00001d034336	0.00994667	2.3639	1.11314e-09	7.2907	up
Zm00001d014415	0	3.33027	2.21944e-11	8.92919	up
Zm00001d023305	28.3129	60.8928	0.000882542	1.14469	up
Zm00001d023303	13.0765	3.49204	5.82965e-18	-1.78111	down
Zm00001d002547	0	20.2848	1.42873e-17	11.0208	up
Zm00001d044690	1.01025	0.123888	1.54185e-05	-2.94927	down
Zm00001d002541	0.432502	0.0167707	1.22029e-08	-4.55779	down
Zea_mays_newGene_10014	2.86867	0	5.59654e-15	-10.0868	down
Zm00001d028174	0.755952	5.05507	6.90094e-18	2.79342	up
Zm00001d043248	5.3988	2.12394	3.43661e-06	-1.28062	down
Zm00001d043240	14.2603	4.31967	2.1341e-05	-1.58477	down
Zea_mays_newGene_11760	0.294033	0.86372	0.00415083	1.57366	up
Zm00001d040916	0	39.7915	6.31566e-22	12.0793	up
Zm00001d020827	62.4067	155.591	0.000786714	1.44133	up
Zm00001d043799	1.0523	2.3505	0.000957905	1.24293	up
Zm00001d043792	0	5.62589	1.54801e-13	9.68562	up
Zm00001d050920	78.675	26.7581	5.86846e-06	-1.3991	down
Zea_mays_newGene_19190	0	8.0999	1.79339e-26	13.3489	up
Zea_mays_newGene_19198	2.53759	0.581712	1.26739e-05	-2.02831	down
Zm00001d010802	0.226536	18.6691	2.73104e-19	6.32419	up
Zm00001d013716	3.23333	7.4381	1.63581e-15	1.29714	up
Zea_mays_newGene_17355	0	2.23771	4.39617e-18	10.945	up
Zm00001d053786	9.08154	24.021	2.54083e-17	1.50102	up
Zm00001d041790	1.14587	6.00984	2.15856e-06	2.45103	up
Zm00001d040265	0.51874	3.24671	4.10264e-12	2.74981	up
Zm00001d040263	30.5323	156.397	1.60911e-35	2.39318	up
Zm00001d044564	0.312259	0.002679	7.71807e-07	-6.18341	down
Zm00001d049660	2.03226	0.637107	0.0012122	-1.55466	down
Zm00001d052434	1.63637	16.4314	6.92956e-08	3.41144	up
Zm00001d017137	1.5949	0.245206	3.41381e-09	-2.59794	down
Zm00001d017138	3.97541	1.49655	0.000505369	-1.33608	down
Zm00001d018915	2.51973	0	1.77315e-09	-8.53363	down
Zm00001d041136	2.23159	0.058531	4.28561e-48	-5.12848	down
Zm00001d041139	1.83948	0.100524	1.23409e-12	-4.04272	down
Zea_mays_newGene_7205	0	4.85848	3.17163e-14	9.90987	up
Zm00001d032084	20.1228	143.104	2.21677e-10	2.84074	up
Zm00001d018003	1.70197	0	8.89412e-09	-7.99424	down
Zm00001d003988	0	2.97718	2.7869e-09	8.23224	up
Zm00001d052855	188.675	88.4223	5.98893e-05	-1.01012	down
Zea_mays_newGene_6594	0	10.411	2.07745e-23	12.5989	up
Zm00001d047959	2.88586	0	7.74789e-10	-8.60516	down
Zm00001d003729	3.27356	5.97525	0.00180404	1.04687	up
Zm00001d005978	35.7623	1.81046	7.59443e-30	-4.19413	down
Zm00001d005973	54.1512	193.659	3.40361e-16	1.88888	up
Zm00001d039066	9.07139	20.2653	0.000980577	1.32	up
Zea_mays_newGene_9349	1.73709	0.0988853	2.75027e-08	-3.96686	down
Zm00001d029017	6.07482	0	6.79517e-16	-10.3385	down
Zm00001d052845	0.142563	2.51876	1.26625e-05	3.55447	up
Zm00001d002610	2.2441	24.1224	2.44498e-24	3.5057	up
Zm00001d002614	1.39128	0.10053	7.48604e-10	-3.25572	down
Zea_mays_newGene_15120	0.617513	4.00088	4.98857e-09	2.60174	up
Zm00001d050308	0.019802	3.19943	4.54438e-12	7.2778	up
Zm00001d039981	0	0.541341	2.74541e-10	8.96917	up
Zm00001d009398	22.4006	0.592791	3.09848e-19	-5.09025	down
Zm00001d009396	0.431828	1.8802	8.63394e-16	2.19468	up
Zm00001d009394	0.459143	2.6443	3.58647e-05	2.52101	up
Zm00001d010210	4.00125	1.54019	7.32085e-06	-1.27829	down
Zm00001d031239	3.05137	0.39153	1.56007e-21	-2.49697	down
Zea_mays_newGene_4099	10.9614	0	1.26436e-15	-10.384	down
Zm00001d031236	1.15024	0.15972	5.5408e-12	-2.53975	down
Zm00001d009020	1.99271	0.41396	0.000118734	-2.67008	down
Zm00001d009025	0.150037	0.764648	1.20261e-05	2.39365	up
Zm00001d031809	24.4823	11.4627	2.3134e-12	-1.0178	down
Zm00001d015182	6.21821	12.2211	0.00865681	1.02395	up
Zea_mays_newGene_17113	0.270016	2.18736	0.00698491	3.16683	up
Zea_mays_newGene_3847	0	1.14566	1.3491e-10	8.67017	up
Zea_mays_newGene_27147	0.471422	0.127186	0.00812345	-1.80927	down
Zm00001d025721	0.472689	1.47935	0.00286261	1.70707	up
Zm00001d025722	0.545075	0.137096	0.00596856	-1.88206	down
Zm00001d016570	3.81741	0.476921	8.25842e-15	-2.90585	down
Zm00001d002066	0.469165	9.80488	1.20432e-21	4.38695	up
Zea_mays_newGene_19404	2.78112	11.5146	3.78057e-17	1.80787	up
Zm00001d018799	27.9085	4.20968	1.48901e-24	-2.67017	down
Zea_mays_newGene_15180	0	5.68403	6.20797e-14	9.75973	up
Zea_mays_newGene_17960	0	14.597	9.89402e-24	13.5296	up
Zea_mays_newGene_10601	7.61543	15.2407	6.24009e-05	1.0757	up
Zm00001d040693	0.262673	2.78298	3.03421e-09	3.3328	up
Zea_mays_newGene_16761	0.0440707	1.38846	1.82589e-10	5.02958	up
Zm00001d047203	1.6912	3.39385	3.72179e-06	1.1369	up
Zm00001d047208	0.89506	6.43039	7.82652e-37	2.89445	up
Zm00001d053622	23.157	9.81876	4.04802e-05	-1.09918	down
Zm00001d053627	3.50669	7.03492	5.33008e-08	1.08487	up
Zm00001d044159	78.9904	15.6684	0.00033584	-2.40175	down
Zm00001d048473	3.17017	8.24097	5.65561e-07	1.37343	up
Zm00001d002751	5.22279	1.37524	2.75021e-08	-1.78056	down
Zm00001d002758	3.13508	0.0156573	1.6908e-10	-7.5005	down
Zm00001d048788	0	5.51218	1.25695e-14	10.0617	up
Zm00001d012082	0.095007	1.45969	0.00997894	3.98602	up
Zm00001d012086	11.6199	22.5525	0.000569825	1.02534	up
Zm00001d033654	4.09452	12.6975	3.0505e-08	1.98959	up
Zm00001d038606	5.94807	43.9402	8.99932e-25	2.96048	up
Zm00001d038609	0.358645	2.89009	3.97681e-09	3.06138	up
Zm00001d049294	0.430096	2.49636	6.79382e-10	2.58353	up
Zm00001d049784	2.23463	7.68749	0.00289501	1.86798	up
Zm00001d045204	1.38245	8.55419	7.18591e-11	2.66546	up
Zm00001d048224	11.7574	3.77316	0.000970787	-1.58689	down
Zm00001d032299	3.07352	0	2.33552e-10	-8.61117	down
Zm00001d003086	11.1386	0.623698	2.6443e-48	-4.07834	down
Zm00001d003088	77.6138	2.19267	2.0314e-91	-5.04485	down
Zm00001d004362	0.647707	5.87539	0.00110859	3.28904	up
Zm00001d005012	0.756234	2.03179	1.3438e-05	1.54567	up
Zm00001d000066	7.0886	2.03671	0.000506379	-1.69822	down
Zm00001d034244	33.1441	15.2193	8.13919e-08	-1.03641	down
Zm00001d034248	6.18108	20.5183	0.000103606	1.81909	up
Zm00001d031745	0.18891	2.18922	7.26986e-09	3.53407	up
Zm00001d031743	8.09965	0	7.14576e-16	-10.3748	down
Zm00001d031749	16.8287	54.8813	1.81756e-16	1.80944	up
Zm00001d012433	0.740641	3.7776	1.90627e-09	2.39372	up
Zea_mays_newGene_8305	0	1.54049	2.75599e-13	9.48477	up
Zm00001d027568	1.81123	0	5.13923e-09	-8.15069	down
Zm00001d036050	0.505127	3.59297	9.36236e-09	2.94514	up
Zm00001d028576	12.5975	25.2183	1.22027e-10	1.07578	up
Zm00001d028574	4.9852	63.4406	3.44529e-13	3.74196	up
Zm00001d028572	0.307415	1.25342	2.33127e-05	2.06876	up
Zm00001d013550	10.0603	1.80248	0.000272078	-2.36131	down
Zea_mays_newGene_9558	3.7484	1.27367	1.43374e-17	-2.06835	down
Zea_mays_newGene_9556	4.86442	0.621311	1.05875e-08	-2.85247	down
Zm00001d036123	17.2649	35.3741	0.000202158	1.14412	up
Zm00001d008238	16.4602	7.46963	0.00434571	-1.05674	down
Zm00001d008234	1.23981	0.009954	7.10685e-09	-6.94654	down
Zm00001d035870	0.281995	2.87849	0.00130416	3.25689	up
Zm00001d004531	1.67661	0	3.47758e-09	-8.09025	down
Zea_mays_newGene_11531	0	3.02484	9.37172e-10	8.72013	up
Zm00001d020170	51.0651	12.8204	6.89406e-06	-1.8732	down
Zea_mays_newGene_5244	3.77653	7.83024	2.32836e-05	1.1066	up
Zea_mays_newGene_16169	0.798942	0	9.44751e-11	-9.01912	down
Zm00001d015857	0.084084	1.00929	0.000371951	3.65803	up
Zea_mays_newGene_26861	0	1.21418	1.06378e-15	10.5605	up
Zea_mays_newGene_26867	3.05717	0.0118407	6.22167e-63	-7.67278	down
Zm00001d052556	25.958	74.7829	0.000116721	1.60823	up
Zm00001d021418	6.67741	23.616	5.2215e-11	1.88003	up
Zm00001d021413	10.2573	34.0293	1.21144e-14	1.55226	up
Zm00001d052118	74.5227	28.8518	6.86591e-11	-1.29088	down
Zm00001d017547	12.4037	38.3613	3.56554e-09	1.70198	up
Zea_mays_newGene_28529	0.150192	2.10697	1.49669e-23	3.53626	up
Zm00001d049233	0.49723	10.0569	1.35979e-10	4.37056	up
Zm00001d042064	15.0209	0	1.44373e-25	-12.9197	down
Zm00001d022493	2.52515	4.89612	0.00388469	1.08543	up
Zm00001d022492	2.53163	23.9551	1.91648e-41	3.28509	up
Zm00001d023724	11.0563	3.63537	1.75368e-14	-1.52231	down
Zm00001d029184	0.0181357	6.64112	2.16348e-22	8.50735	up
Zm00001d043089	0.711349	3.21266	0.000628863	2.22086	up
Zm00001d010048	20.8481	9.77196	0.000504471	-1.01036	down
Zm00001d010788	0.0509697	10.9696	2.37061e-26	7.58254	up
Zm00001d029321	4.09453	8.91213	5.57852e-05	1.18875	up
Zm00001d010875	5.81835	1.49466	3.80748e-06	-1.84859	down
Zm00001d010876	4.80513	0.899474	8.87968e-07	-2.33113	down
Zm00001d032825	1.39752	6.53398	2.42373e-16	2.28539	up
Zm00001d012432	1.25999	4.13524	0.00153513	1.80224	up
Zm00001d012438	4.41774	1.51395	9.08186e-11	-1.47334	down
Zea_mays_newGene_21350	2.79264	0	1.46934e-09	-8.49039	down
Zm00001d048628	6.7966	2.1348	2.58665e-08	-1.49752	down
Zm00001d048625	6.15099	22.7161	0.00012659	1.89901	up
Zm00001d048627	32.4824	9.3167	2.29056e-05	-1.66365	down
Zm00001d048620	4.76225	1.82073	0.00146522	-1.31161	down
Zm00001d048623	12.8108	32.084	0.000123033	1.35278	up
Zm00001d045014	0.54412	3.43791	1.31816e-07	2.69216	up
Zm00001d045015	0	11.8412	3.38448e-18	11.0406	up
Zm00001d007776	0.0494597	1.67536	1.14176e-28	4.93276	up
Zm00001d007774	12.9939	26.6232	1.38609e-09	1.11626	up
Zm00001d007773	18.5119	3.74107	4.23442e-06	-2.2557	down
Zm00001d036671	7.22762	15.8833	0.00025959	1.19872	up
Zm00001d005733	7.48938	1.07195	1.96018e-09	-2.7507	down
Zea_mays_newGene_9959	0.0172423	2.45604	2.03888e-19	8.3647	up
Zm00001d049571	0.427336	1.2943	0.00278328	1.6646	up
Zm00001d042543	2.32996	1.06304	0.000519915	-1.04764	down
Zm00001d042541	0.420288	2.22324	0.00202962	2.44824	up
Zm00001d028355	2.029	0.279146	2.04833e-05	-2.90724	down
Zm00001d005193	38.228	83.0265	4.00557e-08	1.20199	up
Zm00001d005192	0	4.50747	6.41388e-13	9.39193	up
Zm00001d021879	0.125579	2.58927	3.786e-11	4.38418	up
Zm00001d022595	3.64057	14.8297	6.49774e-08	2.10926	up
Zm00001d031952	5.87461	2.38806	0.00181252	-1.38236	down
Zm00001d031953	87.3363	11.5693	6.88398e-56	-2.71301	down
Zm00001d031951	141.554	18.2216	3.79184e-45	-2.77231	down
Zea_mays_newGene_12641	0	7.09089	4.64633e-21	11.9901	up
Zm00001d026387	1.43647	0.112394	0.00553155	-5.8974	down
Zm00001d026002	0.400113	3.93103	2.54012e-09	3.30547	up
Zm00001d033839	1.41917	0.664071	0.00111738	-1.02886	down
Zm00001d020470	0.825862	17.1091	1.55445e-33	4.45393	up
Zm00001d030936	0.0177197	29.8297	2.94795e-22	10.8398	up
Zea_mays_newGene_13516	0.100515	0.371159	0.00585839	1.9114	up
Zea_mays_newGene_22555	0.00721733	10.9366	7.80234e-29	9.92365	up
Zm00001d029387	0.468444	9.1127	1.56099e-13	4.27224	up
Zm00001d023529	30.6634	87.829	7.43462e-10	1.57782	up
Zm00001d023524	0.0382823	1.07571	1.35339e-16	4.68403	up
Zea_mays_newGene_2531	0	1.65961	1.41315e-09	8.3713	up
Zea_mays_newGene_5100	9.65637	0	2.36554e-31	-14.3542	down
Zm00001d024016	17.9852	1.4602	2.67766e-45	-3.54029	down
Zea_mays_newGene_15607	0.713984	1.41554	1.12179e-06	1.05623	up
Zea_mays_newGene_16554	6.73693	0	1.572e-17	-10.8469	down
Zea_mays_newGene_23	1.63247	0	4.78529e-11	-8.77778	down
Zea_mays_newGene_29	1.46315	0.170016	3.04293e-09	-2.96963	down
Zea_mays_newGene_19112	0	0.880213	1.18309e-11	9.29194	up
Zea_mays_newGene_17605	0.510004	6.54007	2.21085e-18	3.43183	up
Zm00001d014996	1.15166	5.38546	0.000343219	2.22345	up
Zm00001d014995	12.8596	33.0578	2.60348e-15	1.38606	up
Zm00001d012231	0.379492	5.75046	8.7522e-06	3.87334	up
Zm00001d027386	0.147075	0.412262	0.00904923	1.50285	up
Zea_mays_newGene_27253	0.397745	3.73092	1.28638e-15	3.32344	up
Zm00001d001824	6.16378	1.47712	0.00134016	-1.97081	down
Zm00001d019060	0.348552	2.68053	3.05164e-07	3.07559	up
Zm00001d019061	0.326429	0.0558233	0.00112194	-2.05177	down
Zm00001d019062	222.842	80.318	0.00222816	-1.36746	down
Zm00001d001828	0.821292	3.57272	3.75261e-06	2.26966	up
Zea_mays_newGene_7280	0	1.10092	1.41737e-09	8.40553	up
Zm00001d018080	5.16813	1.52378	6.53931e-06	-1.66135	down
Zm00001d049008	0.0159283	1.11108	2.46006e-09	6.04793	up
Zm00001d038891	15.3758	60.917	2.57256e-10	2.1068	up
Zm00001d053865	5.06981	13.6375	0.00305746	1.40188	up
Zm00001d017438	1.08166	5.614	2.08984e-05	2.37371	up
Zm00001d002693	0.935928	1.94398	0.00026476	1.1309	up
Zm00001d002694	5.10622	1.06216	1.48703e-20	-2.18491	down
Zm00001d025644	62.9492	28.9555	3.54534e-12	-1.03428	down
Zm00001d037315	0.680097	2.27872	2.64852e-15	2.02744	up
Zm00001d038332	9.16648	3.51151	0.00126127	-1.32083	down
Zm00001d044242	5.81594	17.4774	0.00163055	1.65706	up
Zm00001d012574	0.106953	5.58744	6.37436e-19	5.8681	up
Zm00001d012578	1.45854	0.169296	6.33151e-07	-2.99763	down
Zm00001d034877	0.240415	0.939181	0.00181386	1.96218	up
Zm00001d003124	0.166782	1.40034	1.44681e-06	3.17075	up
Zm00001d003125	2.89356	7.39308	1.71121e-05	1.42946	up
Zm00001d033767	0.570082	34.0554	5.10803e-53	5.97225	up
Zm00001d033766	4.60001	1.79126	0.000257768	-1.05072	down
Zea_mays_newGene_2734	0.052983	38.0649	9.25932e-09	9.60047	up
Zea_mays_newGene_2736	1.66922	11.1582	7.65597e-09	2.7102	up
Zm00001d021576	0.459088	2.52706	9.03425e-06	2.5418	up
Zm00001d036736	1.32556	7.10738	3.2181e-21	2.37117	up
Zm00001d036738	153.219	60.1831	0.00542203	-1.26794	down
Zm00001d028257	8.46096	3.60208	0.00141167	-1.15011	down
Zm00001d008954	7.87061	3.48206	0.000382492	-1.18605	down
Zea_mays_newGene_22847	6.38512	1.88265	0.000274266	-1.68082	down
Zea_mays_newGene_22848	0.007681	0.962412	8.80284e-09	6.37091	up
Zea_mays_newGene_11830	0	5.01244	2.47057e-15	10.2737	up
Zm00001d042290	0.0258927	2.36783	1.65534e-11	6.40109	up
Zm00001d030102	14.3106	0	1.94726e-24	-12.6835	down
Zm00001d029619	0.833365	4.05319	1.44326e-05	2.3163	up
Zm00001d017338	3.50927	29.1458	3.1903e-40	3.07021	up
Zm00001d017336	3.49136	10.1323	0.000679344	1.50586	up
Zm00001d037453	4.64146	12.4288	3.98053e-15	1.49797	up
Zm00001d016066	9.38817	39.2535	0.000177468	2.11981	up
Zm00001d026277	2.78565	17.5466	6.11005e-19	2.81821	up
Zea_mays_newGene_19488	0.862979	0.0991863	2.35096e-07	-3.01216	down
Zea_mays_newGene_19480	0.00922067	1.60223	1.31055e-09	7.33236	up
Zm00001d014515	3.4738	0.0584077	2.42241e-14	-5.52169	down
Zm00001d033241	2.32581	0.547644	0.000346954	-2.06442	down
Zm00001d011041	2.05502	0.302511	8.35961e-07	-2.68213	down
Zm00001d043368	41.0236	19.3108	0.000520869	-1.01119	down
Zm00001d043366	0	7.73769	8.59065e-15	10.6956	up
Zm00001d043367	38.9608	3.41712	1.75372e-30	-3.42449	down
Zea_mays_newGene_5551	0.037253	0.714134	8.70345e-07	3.31134	up
Zea_mays_newGene_21187	0	1.58322	9.74359e-11	8.69552	up
Zm00001d015747	10.4549	0.140689	1.93919e-111	-5.5323	down
Zea_mays_newGene_11153	1.45137	8.49582	2.41388e-31	2.60539	up
Zea_mays_newGene_23851	1.26031	0	1.4668e-11	-8.8765	down
Zm00001d047285	10.8737	1.16853	1.72908e-29	-3.13032	down
Zm00001d016800	1.34066	3.29534	3.02332e-07	1.35965	up
Zm00001d040107	5.77278	11.7368	0.00635633	1.06559	up
Zm00001d041853	5.21594	1.39736	2.24195e-10	-1.82586	down
Zm00001d013357	0.044583	0.656944	0.000657605	3.5227	up
Zm00001d013359	4.02614	0.355015	6.62742e-07	-3.34775	down
Zm00001d005674	0	1.32335	4.8678e-12	9.15644	up
Zm00001d012005	6.97909	15.2482	1.11129e-08	1.2352	up
Zm00001d041277	3.21272	1.19251	0.000114	-1.30746	down
Zm00001d035624	7.77677	16.0186	0.000984636	1.08572	up
Zm00001d044730	59.3526	0.00895367	9.85698e-26	-11.9355	down
Zm00001d034578	7.17323	0.0483677	3.27575e-21	-7.21871	down
Zm00001d038914	29.2676	11.3036	2.02548e-09	-1.30708	down
Zm00001d007940	4.3925	9.59273	6.48182e-06	1.18874	up
Zea_mays_newGene_21588	0	4.63628	3.16823e-14	9.83578	up
Zm00001d016286	3.63701	8.74415	1.19655e-17	1.29852	up
Zm00001d046705	10.047	4.21895	7.08749e-05	-1.17372	down
Zm00001d028092	0.270163	2.02391	6.24604e-05	3.03148	up
Zm00001d037120	0.212011	1.00241	0.000246931	2.23536	up
Zm00001d002159	0.728606	8.40213	3.35217e-10	3.544	up
Zm00001d028868	1.73351	8.75169	4.17668e-12	2.37162	up
Zm00001d013012	3.53827	9.17704	7.90648e-06	1.1711	up
Zm00001d013014	1.09685	2.11723	1.40188e-07	1.06005	up
Zm00001d028863	0.418125	0.1046	0.000640648	-1.89139	down
Zm00001d028867	21.1148	6.77528	1.19655e-08	-1.5711	down
Zm00001d007064	0.755914	0	2.46361e-10	-8.60366	down
Zea_mays_newGene_316	0.5764	0	2.77929e-09	-8.18427	down
Zm00001d032404	8.93241	1.10521	2.438e-49	-3.20427	down
Zm00001d032407	0.706888	2.61557	1.82337e-05	1.96772	up
Zea_mays_newGene_11902	1.84397	0	1.09261e-16	-10.5171	down
Zm00001d008852	2.30422	0.347713	1.01809e-08	-2.6166	down
Zm00001d008856	0	14.356	2.67512e-24	12.668	up
Zm00001d008858	12.3345	39.7802	3.93901e-07	1.69929	up
Zm00001d005688	0.200227	1.52014	0.000413408	2.89365	up
Zea_mays_newGene_12155	0	4.19792	5.50377e-13	9.73927	up
Zm00001d051447	3.53939	7.50617	2.41751e-08	1.14052	up
Zea_mays_newGene_2907	3.12663	0.0213953	0.000215634	-7.01972	down
Zea_mays_newGene_20797	0	4.59742	4.81169e-13	9.56767	up
Zm00001d048786	2.70168	0.0744393	4.06365e-06	-5.002	down
Zm00001d017145	7.75262	3.10739	7.36221e-09	-1.24779	down
Zm00001d022144	2.31872	14.6647	3.28795e-11	2.75602	up
Zm00001d018365	0.385905	1.98759	2.69164e-25	2.42195	up
Zm00001d029520	3.927	8.61633	0.00344684	1.17417	up
Zm00001d048783	2.52495	8.23576	0.00108725	1.34926	up
Zea_mays_newGene_27970	0.0899487	1.4434	2.30909e-06	4.12485	up
Zm00001d011363	18.7619	39.2423	1.45196e-08	1.11588	up
Zm00001d039301	0	5.99422	2.31908e-16	11.0987	up
Zm00001d046180	8.3367	0.148129	7.60089e-33	-5.59909	down
Zm00001d047852	20.9748	5.4322	1.38675e-10	-1.85766	down
Zm00001d045667	80.8308	26.865	1.97847e-10	-1.54136	down
Zm00001d047583	32.2861	10.1796	0.00133135	-1.5429	down
Zm00001d047589	0.713958	3.45692	6.87166e-08	2.33481	up
Zm00001d020957	1.78538	100.349	5.35173e-55	5.71542	up
Zm00001d010704	12.923	4.10431	0.000226391	-1.61611	down
Zm00001d012702	0.799043	0.198122	0.000213856	-1.59621	down
Zm00001d006481	0	2.70077	4.15446e-13	10.0617	up
Zm00001d006489	23.5293	9.06744	6.72121e-06	-1.30563	down
Zm00001d039453	10.3008	19.537	0.00645926	1.0046	up
Zea_mays_newGene_150	0.0246313	20.246	2.15811e-10	9.19936	up
Zm00001d033117	0.627061	0	5.57206e-10	-8.46404	down
Zm00001d040310	1.88765	0.663606	0.000690787	-1.44936	down
Zm00001d002560	0.62624	4.20435	3.7416e-17	2.7684	up
Zm00001d036545	0.255235	1.79948	5.67385e-11	2.82921	up
Zm00001d001912	0	3.29642	1.72974e-11	8.92859	up
Zm00001d001915	7.70813	0.447945	5.41529e-17	-3.97207	down
Zm00001d044940	0.830162	2.57525	8.25501e-05	1.63579	up
Zm00001d053749	7.85583	15.0069	1.19321e-07	1.00883	up
Zm00001d035019	2.38199	6.1467	9.48129e-12	1.42523	up
Zm00001d014114	0.004138	0.499308	2.50144e-07	6.5293	up
Zm00001d034944	2.27657	1.10608	0.000498907	-1.10625	down
Zm00001d004248	0.057377	1.49047	4.00462e-08	4.56162	up
Zm00001d046849	0.187346	1.85175	0.000973389	3.40071	up
Zm00001d015186	6.13353	11.9371	0.008231	1.03449	up
Zm00001d031666	2.9537	0.672582	2.69655e-05	-2.05588	down
Zm00001d031667	0.361816	0.761923	0.000642516	1.43941	up
Zm00001d031662	0.268646	1.96211	6.98335e-05	2.86127	up
Zm00001d037629	0	4.02198	9.21714e-14	9.76732	up
Zm00001d005804	0.861849	8.4296	3.31547e-15	3.29683	up
Zm00001d005808	1.46004	17.34	3.27911e-29	3.77035	up
Zea_mays_newGene_10434	0	0.888079	1.38785e-09	8.35152	up
Zm00001d008221	0	1.65148	1.53511e-12	9.50318	up
Zm00001d036978	2.08928	9.58146	3.8286e-11	2.25513	up
Zm00001d029304	74.4833	0.089378	2.22885e-35	-9.39331	down
Zea_mays_newGene_2826	1.65049	0.095176	7.23351e-05	-4.02877	down
Zm00001d033256	65.8349	13.6579	2.57133e-12	-2.19567	down
Zm00001d007185	8.48457	2.83574	3.56768e-12	-1.49068	down
Zm00001d007187	6.24548	0	4.73308e-07	-11.0761	down
Zea_mays_newGene_6348	2.60974	0.0260133	2.43148e-14	-5.59868	down
Zea_mays_newGene_14060	1.21196	2.38403	0.00767627	1.09181	up
Zea_mays_newGene_14066	0	6.42233	7.41254e-22	12.0863	up
Zea_mays_newGene_5693	1.3346	0	5.30495e-09	-8.05136	down
Zm00001d007234	309.612	128.828	1.16908e-08	-1.18578	down
Zm00001d025677	0	4.26746	3.10628e-11	8.96434	up
Zm00001d008467	0.0871393	2.35054	1.93703e-07	4.37872	up
Zm00001d008462	0.414822	2.12841	1.17588e-08	2.41318	up
Zm00001d008468	0.412125	1.90987	0.000757594	2.19794	up
Zea_mays_newGene_4257	3.56566	17.0576	1.65644e-16	2.48777	up
Zm00001d009733	0.834182	1.74939	0.00479223	1.18503	up
Zm00001d048397	13.7758	5.7722	2.1006e-11	-1.20758	down
Zea_mays_newGene_1752	6.30711	2.88309	0.00491144	-1.15844	down
Zea_mays_newGene_7751	0.329717	2.10375	4.94806e-12	2.46834	up
Zm00001d014918	0.153368	0.975249	0.000229122	2.63852	up
Zea_mays_newGene_13906	0	0.831848	8.96771e-10	8.50745	up
Zm00001d026567	0	1.85161	8.66008e-16	10.3231	up
Zm00001d026562	3.48011	9.06941	0.000105453	1.47717	up
Zea_mays_newGene_28202	2.3538	0.357593	1.31243e-10	-3.27428	down
Zea_mays_newGene_20454	3.22808	0.1271	3.56094e-38	-4.2468	down
Zea_mays_newGene_6808	0	2.86756	5.93392e-17	10.8205	up
Zm00001d012981	0.168831	0.875604	0.000171905	2.3223	up
Zm00001d029778	1.52543	11.0131	0.000117834	2.95997	up
Zea_mays_newGene_28018	6.38382	1.8508	8.86162e-12	-1.78537	down
Zm00001d006853	4.60332	68.8978	3.48922e-34	3.93004	up
Zm00001d006857	0.946585	0.0652593	9.44601e-13	-3.64345	down
Zm00001d002349	1.13443	3.72569	0.000137535	1.74372	up
Zm00001d002345	1.31955	3.80443	0.000222315	1.61323	up
Zm00001d002344	6.13061	2.70147	3.18923e-05	-1.11003	down
Zm00001d002347	3.79392	117.609	2.77569e-16	5.05327	up
Zm00001d042870	0	1.8848	4.96485e-12	9.37293	up
Zm00001d050993	10.5438	4.38821	1.44753e-09	-1.19103	down
Zm00001d050992	2.13726	5.32456	2.39349e-05	1.38553	up
Zm00001d040431	19.2431	8.9818	7.93648e-06	-1.00819	down
Zm00001d040435	22.0882	9.13465	6.01032e-06	-1.1786	down
Zm00001d039397	0	7.64765	1.29006e-15	10.3924	up
Zm00001d051247	5.28212	1.69538	8.25402e-07	-1.60885	down
Zm00001d034457	3.1148	0.638545	3.06724e-15	-2.37596	down
Zm00001d041746	2.78733	5.53665	0.00238753	1.0488	up
Zm00001d033090	7.50182	2.18733	4.46627e-05	-1.73754	down
Zm00001d052264	1.27601	3.73666	7.77208e-07	1.63716	up
Zm00001d039647	41.3679	101.669	6.39683e-11	1.33091	up
Zm00001d039640	0	3.32896	4.0435e-12	9.47685	up
Zm00001d038514	8.99899	1.65296	0.00476694	-2.34476	down
Zm00001d038519	47.1656	0	6.45876e-25	-12.7732	down
Zm00001d032051	10.5264	156.339	2.40341e-12	3.9226	up
Zm00001d045111	2.07826	10.6745	2.9856e-14	2.46098	up
Zm00001d042463	2.25119	8.73965	9.18063e-06	1.9496	up
Zm00001d054080	0.401139	1.34815	0.00537354	1.79506	up
Zm00001d054089	35.1611	14.143	3.63914e-05	-1.20917	down
Zm00001d031586	1.00391	2.71083	0.000189443	1.51561	up
Zm00001d043562	0.223771	0.744214	0.00359668	1.60606	up
Zm00001d030183	1.11164	3.59248	0.0010689	1.80867	up
Zm00001d018257	0.420713	14.696	4.62846e-51	4.76482	up
Zm00001d009548	0.809966	2.98422	2.27202e-11	1.93504	up
Zm00001d009549	7.55179	1.58534	6.31891e-10	-2.53958	down
Zm00001d054031	3.9738	7.68373	0.000308365	1.03515	up
Zm00001d054032	1.5931	4.76385	1.0346e-07	1.6524	up
Zm00001d028774	0.220288	3.44846	1.67492e-23	4.0402	up
Zm00001d028775	10.9404	27.5706	1.25905e-07	1.40165	up
Zm00001d035953	1.11798	0.348602	0.00015584	-1.57263	down
Zea_mays_newGene_26454	0.00313	0.091081	0.00108637	4.65572	up
Zm00001d022512	63.0227	11.3746	1.43269e-17	-2.37711	down
Zm00001d011515	196.551	6.0238	2.44801e-09	-4.88199	down
Zm00001d048075	16.7016	36.3715	0.000228866	1.18366	up
Zm00001d028001	14.8953	0	4.58794e-19	-11.4107	down
Zm00001d045787	1.08634	0	1.23964e-11	-9.01066	down
Zm00001d038717	3.59515	11.734	2.125e-06	1.78493	up
Zm00001d036750	7.80346	29.6535	1.76552e-14	2.01814	up
Zm00001d052811	0.38811	2.38935	2.99525e-06	2.6194	up
Zea_mays_newGene_11405	1.64276	0	2.77118e-11	-9.14678	down
Zea_mays_newGene_11407	0.194947	2.93108	1.59408e-31	4.60438	up
Zea_mays_newGene_19387	0.213844	2.12982	1.68632e-10	4.21706	up
Zea_mays_newGene_5336	0.262654	1.10595	2.2656e-05	2.03894	up
Zm00001d040188	1.56314	5.39849	2.11198e-06	1.82909	up
Zm00001d040183	16.8324	6.14382	1.0238e-14	-1.3845	down
Zm00001d052064	0	1.83449	4.00023e-12	10.4452	up
Zm00001d052063	0.973572	3.62224	5.97359e-05	2.1106	up
Zea_mays_newGene_7650	1.37201	0	3.25458e-11	-8.79929	down
Zm00001d021732	0	24.1241	2.00579e-27	13.9822	up
Zea_mays_newGene_27441	0	1.50261	1.77873e-17	11.2099	up
Zea_mays_newGene_27442	0.00342633	3.6602	4.85539e-08	9.59767	up
Zm00001d016306	3.09491	1.29584	0.00277592	-1.15877	down
Zm00001d002934	3.0081	8.66747	0.000138	1.55926	up
Zm00001d022254	50.1383	5.35716	7.84675e-11	-3.20918	down
Zm00001d022251	5.12988	1.6534	2.98066e-06	-1.5449	down
Zm00001d045460	9.31143	43.1745	7.82438e-12	2.2807	up
Zea_mays_newGene_22110	0.00300833	3.23098	1.06086e-17	9.3786	up
Zm00001d042113	11.6738	0	1.45264e-21	-11.9178	down
Zm00001d042117	12.1781	26.0113	7.16811e-07	1.19765	up
Zm00001d011655	0.312501	3.96467	4.33161e-07	3.70575	up
Zm00001d011654	0.97013	5.29612	3.01146e-13	2.53101	up
Zm00001d051745	31.6808	0	1.57281e-19	-11.3525	down
Zm00001d051744	16.982	0	3.64153e-23	-12.3332	down
Zm00001d051743	6.93198	0	3.40344e-14	-9.86081	down
Zm00001d010017	3.3383	0	2.62479e-10	-8.81855	down
Zea_mays_newGene_8138	1.46745	0	2.66941e-10	-8.65666	down
Zm00001d019469	0	11.3779	3.01156e-16	11.1558	up
Zm00001d012322	1.02525	4.15581	0.000327872	2.01166	up
Zm00001d012323	0.0068	6.71917	1.45872e-18	9.65676	up
Zm00001d012321	8.16058	21.8198	0.00432743	1.52737	up
Zm00001d012325	28.3406	11.5121	3.89416e-08	-1.24712	down
Zm00001d033537	28.1848	12.6932	3.03073e-08	-1.08141	down
Zea_mays_newGene_2161	0.0114803	1.13988	1.36598e-09	6.73766	up
Zea_mays_newGene_2163	0.002512	0.690999	8.74189e-09	7.18915	up
Zm00001d029885	29.5183	13.4353	0.00583166	-1.04212	down
Zm00001d029886	4.25119	1.19005	1.51557e-09	-1.76225	down
Zm00001d007606	0	2.04856	1.18506e-12	9.45	up
Zea_mays_newGene_17311	1.37924	6.98749	3.57214e-11	2.41327	up
Zm00001d021778	1.0269	3.52769	0.000233661	1.79743	up
Zm00001d005609	8.79265	33.1469	7.26986e-09	1.99015	up
Zm00001d009187	5.4903	2.43489	0.00610664	-1.11285	down
Zm00001d009180	24.0577	10.5727	0.000109418	-1.1023	down
Zm00001d020631	2.67153	9.88711	0.000839647	1.97111	up
Zm00001d031178	11.4192	22.9341	1.15207e-07	1.10459	up
Zm00001d031179	3.90847	7.74095	1.87211e-06	1.06396	up
Zm00001d025375	0.282825	2.91707	3.78167e-13	3.23967	up
Zea_mays_newGene_24060	9.64865	5.13872	4.31093e-08	-1.3314	down
Zea_mays_newGene_13289	0	1.46187	8.20044e-10	8.45657	up
Zm00001d037797	22.7874	10.0482	0.0093476	-1.15077	down
Zm00001d027847	3.44057	6.8372	9.71613e-06	1.05242	up
Zm00001d047301	0	0.473469	2.59416e-12	9.18358	up
Zm00001d036293	16.8785	50.0395	0.000251373	1.63406	up
Zm00001d033948	0	30.7524	1.37488e-29	14.1366	up
Zm00001d014783	38.5026	15.3461	2.38773e-13	-1.26522	down
Zea_mays_newGene_3350	0.006846	0.373878	1.11129e-08	5.58646	up
Zea_mays_newGene_20950	0.689858	1.88498	0.00010756	1.46815	up
Zm00001d024763	19.5549	4.26807	1.06951e-06	-2.08751	down
Zm00001d043550	0.495366	3.08247	2.19775e-06	2.68995	up
Zea_mays_newGene_25286	3.75358	0	6.89886e-13	-9.37558	down
Zm00001d053279	0.335998	6.52261	0.00330622	4.36755	up
Zm00001d050899	90.124	8.60689	3.25795e-08	-3.35121	down
Zea_mays_newGene_19026	0.739687	0.126373	0.000167944	-2.41044	down
Zea_mays_newGene_15918	0	3.97025	4.36787e-15	10.5102	up
Zea_mays_newGene_17512	0.00693267	133.394	6.61847e-36	13.6963	up
Zm00001d013259	0.00782733	45.0101	1.75121e-27	12.2181	up
Zm00001d038763	10.3399	1.64251	1.12348e-08	-2.58907	down
Zm00001d052639	0.153081	3.19766	1.73233e-11	4.27371	up
Zm00001d012128	2.60986	0.916453	5.97359e-05	-1.40085	down
Zm00001d028641	10.3904	4.58484	0.00207574	-1.03348	down
Zm00001d019111	0.037096	5.04416	2.27294e-25	6.07369	up
Zea_mays_newGene_4355	1.66803	0.372816	0.000879562	-2.07668	down
Zm00001d002879	0.431161	2.01781	0.00382862	1.41799	up
Zm00001d002871	6.37923	22.745	1.01241e-18	1.90344	up
Zm00001d002875	0.0437503	8.30418	3.67214e-38	7.23495	up
Zm00001d042637	5.78464	0.294467	6.27584e-13	-4.17889	down
Zm00001d050465	0.59985	1.4073	2.94589e-05	1.3218	up
Zm00001d028284	0.309861	2.35398	5.94967e-12	2.9609	up
Zm00001d034326	0	2.58798	7.7091e-11	8.75785	up
Zm00001d043941	3.03787	0.279312	2.74416e-17	-3.32694	down
Zm00001d043946	15.7542	4.4553	6.33541e-06	-1.72	down
Zm00001d050248	5.58181	2.31757	0.000145808	-1.11816	down
Zm00001d031404	4.07421	0	8.86434e-10	-8.36315	down
Zm00001d019605	285.687	661.202	6.918e-07	1.27719	up
Zm00001d010196	1.65095	0	1.30857e-10	-8.67761	down
Zm00001d038706	0.642901	2.84484	0.000300987	2.18323	up
Zm00001d005881	7.30286	15.0862	0.0049258	1.06291	up
Zm00001d047533	1.23332	3.19098	8.17139e-08	1.44025	up
Zm00001d047535	0.329255	2.91201	3.21242e-07	3.16784	up
Zm00001d019752	1.56524	0.522686	1.91194e-06	-1.5149	down
Zm00001d043095	25.6984	10.5964	1.00642e-05	-1.18824	down
Zm00001d039155	0.770755	1.69481	0.00149261	1.238	up
Zm00001d002058	2.57671	5.76743	3.34679e-05	1.25214	up
Zm00001d037001	4.48522	14.3478	2.00455e-23	1.60159	up
Zm00001d013755	41.5569	11.7814	4.21962e-22	-1.73503	down
Zm00001d037009	14.8725	1.39269	2.89496e-15	-3.30066	down
Zm00001d038203	37.0886	0.902055	1.31898e-14	-5.23698	down
Zm00001d051316	0.0964463	0.730554	0.000651729	2.97499	up
Zea_mays_newGene_3115	3.60522	0	6.90985e-17	-10.5383	down
Zm00001d042940	31.4594	1.31468	0.000372598	-4.60973	down
Zm00001d037914	12.1188	0.33169	1.99804e-12	-5.07763	down
Zm00001d004452	39.4712	112.672	0.00295772	1.55086	up
Zea_mays_newGene_4568	3.25	0.147856	1.21948e-13	-3.9596	down
Zm00001d008791	12.3431	5.54594	6.77631e-08	-1.07975	down
Zea_mays_newGene_24451	0.023286	24.8318	1.09405e-38	10.6603	up
Zm00001d021845	0	5.85374	3.9605e-13	9.58035	up
Zm00001d005416	2.69252	0.0450493	6.96434e-07	-5.57267	down
Zm00001d021846	41.7148	18.5325	2.05338e-06	-1.10516	down
Zm00001d005410	0.425964	4.06824	2.38228e-13	3.27474	up
Zm00001d028675	0.630399	3.41453	0.00167366	2.5175	up
Zm00001d020463	8.79848	44.4705	5.94038e-18	2.36596	up
Zea_mays_newGene_17069	1.67588	5.32067	9.60975e-08	1.69915	up
Zea_mays_newGene_25505	4.07403	0	2.41789e-21	-11.8065	down
Zm00001d051500	1.27605	0.141082	4.1447e-06	-3.0041	down
Zm00001d004875	1.16306	5.3098	1.13168e-32	2.58139	up
Zm00001d021073	0.170837	0.626647	0.000134965	1.89186	up
Zm00001d004876	0.815437	4.17117	1.7578e-15	2.42745	up
Zm00001d029100	5.30727	12.8207	2.53532e-05	1.33225	up
Zm00001d017420	0.570796	0	5.55682e-09	-8.33019	down
Zm00001d017429	0.0128553	28.5435	4.76147e-11	11.0735	up
Zm00001d025651	5.76479	2.68988	0.000894644	-1.01615	down
Zm00001d011869	3.03544	0	5.92624e-13	-9.32421	down
Zm00001d027656	35.246	15.6224	0.000303438	-1.10562	down
Zm00001d026301	4.3138	9.90659	1.52257e-11	1.2958	up
Zm00001d026305	2.15937	0.297605	3.01482e-14	-2.30175	down
Zm00001d018552	1.77371	0.525643	0.00108127	-1.67269	down
Zm00001d023377	2.04483	4.95535	5.17415e-06	1.32898	up
Zm00001d016484	0	7.93712	6.47083e-16	10.5092	up
Zm00001d029720	40.018	11.2541	0.00544854	-1.75765	down
Zea_mays_newGene_10049	0	6.6289	4.70105e-14	10.8662	up
Zea_mays_newGene_10046	0.0703873	2.54772	3.8367e-10	5.29414	up
Zm00001d024681	0.0254173	0.350727	1.10075e-08	3.69473	up
Zea_mays_newGene_22276	3.97975	2.03805	0.00339999	-1.08639	down
Zm00001d017998	0.326559	1.84033	1.24871e-08	2.53763	up
Zm00001d042467	1.49283	0	1.02151e-08	-8.02832	down
Zm00001d017992	7.63116	1.19092	3.97533e-17	-2.60141	down
Zm00001d050917	7.2753	1.30014	1.03185e-09	-2.35913	down
Zm00001d043298	1.8828	0.025632	3.24107e-07	-6.17415	down
Zm00001d029607	3.60595	0.110571	2.11178e-35	-4.89021	down
Zm00001d039314	19.8281	6.34702	9.79698e-06	-1.59659	down
Zm00001d039315	1.78964	0.463896	0.00010349	-1.56015	down
Zm00001d039310	0	2.4327	7.10552e-14	9.94921	up
Zm00001d051455	0.090727	1.51317	2.56405e-13	4.11907	up
Zm00001d006230	18.6899	0.0614657	1.8561e-36	-8.04332	down
Zea_mays_newGene_1491	0.407193	1.03085	0.00209926	1.4017	up
Zea_mays_newGene_17304	2.00571	0	5.41088e-12	-9.04723	down
Zm00001d048547	0	5.77831	4.91855e-17	10.893	up
Zm00001d019632	0.963391	4.01713	2.42349e-05	2.08391	up
Zm00001d002446	18.5634	5.32153	7.1177e-09	-1.72516	down
Zm00001d002447	7.6317	3.65485	0.00857952	-1.03654	down
Zm00001d002444	2.3656	5.58192	0.000290947	1.36013	up
Zm00001d002441	1.37117	0.366214	4.53781e-07	-2.37157	down
Zm00001d036224	41.5373	96.5686	1.3366e-07	1.29927	up
Zm00001d044826	6.10854	16.7542	0.000331814	1.55985	up
Zm00001d044823	3.52863	1.42212	2.56265e-08	-1.13108	down
Zm00001d044829	0.51452	5.6518	3.59107e-21	3.51171	up
Zm00001d051063	16.2566	6.00473	2.88251e-07	-1.3601	down
Zm00001d018941	0.51643	3.31201	2.83612e-06	2.81858	up
Zm00001d018947	1.40394	3.06983	0.0063524	1.20893	up
Zm00001d045190	17.6521	3.48594	1.75327e-06	-2.20538	down
Zm00001d054004	0.11585	1.14018	3.63369e-07	3.34377	up
Zm00001d054006	45.9076	21.6687	0.000111375	-1.02394	down
Zm00001d034480	4.60211	1.51146	0.00606049	-1.49848	down
Zm00001d034157	0	0.582337	9.78983e-13	9.47193	up
Zea_mays_newGene_12219	3.94474	0	5.63674e-14	-9.66912	down
Zm00001d031505	6.40716	0.0132927	5.40128e-25	-8.26193	down
Zm00001d038866	17.6211	42.2456	0.00279985	1.00519	up
Zm00001d038860	2.07685	19.7726	8.87317e-18	3.30936	up
Zm00001d038862	6.94291	13.8814	0.000386542	1.08549	up
Zm00001d000158	0.442176	2.14609	1.35374e-08	2.32279	up
Zm00001d007403	105.643	5.47471	0.000368658	-4.16961	down
Zm00001d047906	1.18449	2.73509	0.000414776	1.14765	up
Zm00001d005925	68.101	30.5963	2.10075e-10	-1.07345	down
Zea_mays_newGene_13167	1.04132	0	4.06411e-09	-8.16167	down
Zea_mays_newGene_13166	1.52955	0.04967	9.59371e-05	-4.87703	down
Zea_mays_newGene_13160	1.86142	0	2.265e-08	-7.89709	down
Zm00001d027415	0.906251	2.90357	0.00128354	1.54017	up
Zm00001d039053	6.09374	16.2721	0.000126818	1.48596	up
Zm00001d039052	1.19408	2.95702	0.000161742	1.34997	up
Zm00001d002021	5.33657	20.841	0.00188549	1.98682	up
Zm00001d039183	6.3917	1.68395	2.60902e-12	-1.85052	down
Zm00001d028998	14.9929	6.69385	5.96815e-07	-1.07085	down
Zm00001d018807	0.160808	0.557904	0.00481813	1.86205	up
Zm00001d040629	0.356425	3.92626	2.57475e-26	3.46602	up
Zea_mays_newGene_3098	2.95614	0	6.3773e-16	-10.5858	down
Zm00001d036145	95.3435	11.7157	7.90181e-37	-2.74297	down
Zea_mays_newGene_8517	0.081692	0.863168	2.27652e-14	3.40393	up
Zea_mays_newGene_5005	0.787616	2.30189	0.000571037	1.61212	up
Zea_mays_newGene_25209	0.0998337	4.19617	4.13685e-32	5.36896	up
Zea_mays_newGene_25208	0.0405853	5.48794	3.07056e-47	7.01059	up
Zea_mays_newGene_25206	0.0633057	21.7044	1.22815e-10	8.31354	up
Zm00001d015925	0.569886	2.95503	8.67247e-06	2.38129	up
Zm00001d015927	0.378586	2.43726	4.7303e-08	2.67785	up
Zm00001d031261	0.761438	2.65465	1.90321e-05	1.83784	up
Zm00001d024800	27.9017	84.7213	0.00078592	1.72838	up
Zm00001d024806	0	5.32385	5.51974e-18	10.9298	up
Zm00001d024807	16.81	31.777	6.10628e-05	1.00751	up
Zm00001d026404	3.84879	13.8105	2.75631e-08	1.90956	up
Zm00001d026405	318.61	627.303	0.00349562	1.03433	up
Zm00001d017389	0	6.20735	2.26456e-14	9.8537	up
Zm00001d017387	27.6291	3.01095	9.34466e-31	-3.27393	down
Zm00001d022268	0.432452	6.293	2.47514e-21	3.96719	up
Zm00001d007830	0.874196	4.41414	0.00420366	2.42733	up
Zea_mays_newGene_20663	0.0757337	19.372	0.00393604	7.71161	up
Zea_mays_newGene_18365	2.43974	25.1629	1.73557e-47	3.39052	up
Zm00001d045970	1.32585	0.26008	7.26247e-06	-2.25562	down
Zea_mays_newGene_23315	0.0872963	3.19894	0.000154015	5.01579	up
Zm00001d034680	14.2407	5.47977	3.89615e-05	-1.27764	down
Zm00001d018298	8.67629	24.5139	0.00106573	1.59877	up
Zm00001d018291	0.757574	1.58426	0.00019842	1.47353	up
Zm00001d018746	0	1.04811	5.97723e-13	9.66011	up
Zm00001d051387	13.8095	5.595	1.3165e-05	-1.25105	down
Zm00001d049870	2.47524	0.537811	2.04843e-09	-2.10663	down
Zm00001d024470	1.09322	0.229467	8.95854e-07	-2.12795	down
Zm00001d043461	30.2313	105.486	2.17043e-09	1.8675	up
Zm00001d006066	0.0625613	0.823798	0.000565292	3.85566	up
Zm00001d006060	5.16737	1.96565	0.00439659	-1.29851	down
Zm00001d012636	0.66656	0.156597	0.00370932	-1.90722	down
Zm00001d038658	71.5706	32.4036	3.44933e-16	-1.06205	down
Zm00001d052206	0.766482	3.05434	2.61403e-05	2.05172	up
Zm00001d049409	53.3627	24.6478	1.62199e-13	-1.05627	down
Zm00001d045784	20.3622	46.4118	2.63829e-13	1.25538	up
Zm00001d049400	17.5979	40.5052	1.48567e-05	1.27386	up
Zm00001d001864	2.17855	0.809785	4.09081e-25	-3.07483	down
Zm00001d036098	12.1364	2.38572	3.0999e-22	-2.27534	down
Zm00001d046049	13.6239	3.94546	8.76453e-07	-1.70741	down
Zm00001d045534	2.47775	7.08106	4.39867e-05	1.59903	up
Zm00001d042259	4.39214	1.66958	4.24517e-07	-1.3107	down
Zea_mays_newGene_29213	0	7.97725	3.61129e-15	10.1577	up
Zm00001d034836	2.52168	0.819396	0.00452671	-1.52106	down
Zea_mays_newGene_9020	1.39425	0	9.45451e-09	-8.03368	down
Zea_mays_newGene_24790	2.47094	0	1.19286e-09	-8.83368	down
Zm00001d029417	1.8878	0.603415	4.1694e-06	-1.57326	down
Zm00001d050775	17.3894	0	1.02193e-17	-10.8626	down
Zm00001d014102	0.234995	1.67522	6.70874e-06	3.01516	up
Zm00001d026649	18.2954	5.53348	9.88838e-06	-1.64128	down
Zea_mays_newGene_8370	10.0594	0	1.45482e-24	-12.6853	down
Zm00001d035544	0.131676	7.61463	2.55808e-20	5.72824	up
Zea_mays_newGene_26556	0.592484	5.58305	2.09205e-05	3.24074	up
Zm00001d011417	1.90798	0.444697	0.000166657	-1.98379	down
Zea_mays_newGene_3532	0.439119	0.860117	0.00937079	1.03183	up
Zea_mays_newGene_2480	0	3.32008	6.35217e-21	11.9368	up
Zm00001d008269	0.053084	0.351522	2.49585e-10	2.82069	up
Zm00001d023452	25.904	10.1921	7.23584e-08	-1.30106	down
Zea_mays_newGene_14595	0.197318	9.22828	1.78307e-18	4.98472	up
Zea_mays_newGene_11691	0.390678	2.01383	2.0533e-10	2.15209	up
Zm00001d000307	11.3948	2.63691	3.9205e-13	-2.035	down
Zea_mays_newGene_1596	0	22.3678	1.31577e-28	13.8466	up
Zm00001d041333	0.0816183	6.81623	2.74958e-21	6.23016	up
Zm00001d013830	0.163494	1.949	1.08416e-13	3.52343	up
Zm00001d048113	0.475021	46.6585	2.37412e-107	6.63157	up
Zea_mays_newGene_27320	0	3.12493	1.17271e-16	10.5971	up
Zea_mays_newGene_27323	0.0456573	1.62596	1.76036e-06	5.25177	up
Zm00001d022449	14.0539	30.4195	0.000138117	1.15605	up
Zm00001d022445	14.5893	31.6484	5.40982e-05	1.19217	up
Zm00001d052389	0	0.87143	5.48612e-12	9.18371	up
Zm00001d015066	0.333626	0.991535	0.00821787	1.83212	up
Zea_mays_newGene_10740	0	1.62229	1.40501e-18	11.5176	up
Zm00001d051554	0.096711	0.614877	0.00011807	2.66848	up
Zm00001d051556	75.3179	390.238	7.85696e-07	2.38278	up
Zm00001d051552	0.931401	3.00525	0.00601593	1.69704	up
Zm00001d053957	10.268	21.3411	1.88464e-11	1.12213	up
Zm00001d023713	7.89196	107.772	1.45714e-18	3.82811	up
Zm00001d046226	7.38337	3.19107	0.0028248	-1.30124	down
Zm00001d000299	0.5075	3.56847	1.73678e-08	2.72471	up
Zm00001d018467	134.78	263.76	2.53637e-07	1.04845	up
Zm00001d018465	0.0778417	0.557853	4.91675e-10	2.73856	up
Zm00001d018464	238.689	92.8945	1.81831e-11	-1.29812	down
Zm00001d006923	3.87448	1.01216	0.00662263	-1.84654	down
Zm00001d040504	0.945522	5.20956	8.57716e-05	2.5613	up
Zm00001d040500	1.02416	10.1991	3.42667e-12	3.41325	up
Zm00001d039489	0.099102	0.778571	0.00203162	2.01192	up
Zm00001d003725	0.238806	7.35946	7.98024e-14	4.80346	up
Zm00001d012401	16.9817	52.089	1.62894e-06	1.72278	up
Zm00001d033475	1.28751	4.80314	2.68352e-05	2.01943	up
Zm00001d019256	3.05242	0.648577	0.00309792	-2.19153	down
Zm00001d019254	0.262685	2.75363	2.43602e-06	3.43688	up
Zm00001d019253	0	14.2728	5.22083e-20	11.5714	up
Zm00001d019250	0.373577	3.00572	3.88094e-10	2.98237	up
Zm00001d044336	0.185609	0.798135	5.53557e-07	2.17591	up
Zm00001d044330	5.95658	11.2991	3.83163e-06	1.05667	up
Zm00001d044339	27.2884	10.5424	0.00506187	-1.27698	down
Zm00001d045063	1.43003	0.408845	0.00367304	-1.73962	down
Zm00001d005764	1.15318	3.06671	7.52853e-08	1.45487	up
Zm00001d043844	0	1.79656	3.19857e-10	8.58606	up
Zm00001d007892	13.9668	3.76178	7.78314e-13	-1.80921	down
Zm00001d007896	4.16765	11.5904	0.00271464	1.51739	up
Zm00001d036640	0.0115083	4.56869	1.23409e-12	8.1199	up
Zm00001d005498	15.5502	5.65731	1.53244e-05	-1.43316	down
Zea_mays_newGene_15942	0.0392093	1.16507	3.35772e-05	4.83229	up
Zm00001d028369	2.75384	6.06442	0.000911842	1.18814	up
Zm00001d051617	0.0765413	10.9896	5.56126e-36	6.96654	up
Zm00001d031694	20.4092	9.29038	1.16891e-07	-1.06365	down
Zm00001d031691	7.74439	3.68807	5.13458e-05	-1.04541	down
Zm00001d025520	0.547684	1.93237	1.24814e-08	1.88051	up
Zm00001d025524	0.507597	2.59593	3.47528e-07	2.49052	up
Zm00001d030340	4.89692	1.84248	0.00475611	-1.3147	down
Zm00001d003058	2.05863	0.142992	4.5684e-07	-3.74264	down
Zm00001d029183	10.1898	88.4289	3.25206e-09	3.23998	up
Zea_mays_newGene_15822	1.03742	0	1.96919e-08	-7.85112	down
Zea_mays_newGene_23638	0.412237	1.20986	0.00248925	1.59579	up
Zm00001d027966	5.61826	13.8446	3.21024e-09	1.39283	up
Zm00001d027963	1.01991	1.99432	0.0040116	1.03474	up
Zea_mays_newGene_12675	0.199844	9.68489	1.40849e-41	5.27648	up
Zm00001d026383	4.56012	0.328433	4.08722e-13	-3.72001	down
Zm00001d026386	5.41367	10.8321	4.6923e-07	1.02698	up
Zm00001d033866	8.23463	3.86037	2.45265e-05	-1.01332	down
Zm00001d016771	3.18665	8.34716	0.000547303	1.43489	up
Zea_mays_newGene_26696	5.77108	8.36473	0.000580128	1.05598	up
Zm00001d013398	17.7531	7.42357	2.96333e-08	-1.195	down
Zm00001d027930	1.04643	0.018875	1.14377e-08	-5.71099	down
Zm00001d027384	3.37438	7.87079	0.000158004	1.29508	up
Zm00001d027388	1.6099	0.215647	1.65648e-09	-2.8156	down
Zm00001d039512	3.53276	6.62264	0.00198394	1.12599	up
Zm00001d022600	24.51	10.6486	7.43757e-13	-1.13582	down
Zm00001d011202	4.24543	12.4975	9.61873e-08	1.63678	up
Zea_mays_newGene_6447	0.407205	3.36498	1.58095e-05	3.01715	up
Zm00001d017913	14.3108	4.64712	9.4187e-20	-1.52538	down
Zm00001d024600	1.4527	0	5.63717e-16	-10.2702	down
Zm00001d024601	5.14339	10.2896	8.00639e-17	1.0745	up
Zea_mays_newGene_18631	0.049817	0.685385	2.23046e-05	4.14916	up
Zm00001d043216	0.789792	0	1.32308e-09	-8.29141	down
Zm00001d043211	11.1508	0	2.4804e-21	-11.8025	down
Zm00001d017956	27.8565	11.9778	5.27984e-07	-1.14217	down
Zm00001d014328	2.34546	0.39386	2.45098e-09	-2.47154	down
Zm00001d013113	2.44642	5.4615	0.000153076	1.24928	up
Zm00001d040953	17.6535	7.56739	4.70778e-08	-1.13685	down
Zm00001d012244	14.7851	6.93966	2.06739e-07	-1.00736	down
Zm00001d044535	0.253094	34.1897	2.46409e-07	7.06891	up
Zm00001d044536	2.82709	0.102201	5.03716e-11	-4.67449	down
Zm00001d041161	0.380493	2.41659	2.12963e-05	2.67145	up
Zm00001d041163	0.0336237	1.42082	4.64852e-12	5.36063	up
Zm00001d048320	1.20797	2.51852	1.47025e-18	1.71185	up
Zea_mays_newGene_7275	3.12101	0	5.20702e-10	-8.68154	down
Zea_mays_newGene_7279	0	1.82626	2.42483e-11	9.16952	up
Zm00001d012939	0.54111	3.74297	1.47193e-05	2.90709	up
Zm00001d012938	12.5588	53.6884	1.66819e-35	2.2226	up
Zm00001d016235	0	4.06967	1.75592e-12	9.25805	up
Zm00001d016237	0.817129	5.98657	2.17921e-06	2.88825	up
Zm00001d016238	2.27869	0.294141	3.55093e-13	-2.75904	down
Zm00001d016239	2.02623	12.9258	6.91601e-09	2.73102	up
Zm00001d034402	3.3572	0	1.71878e-12	-9.2039	down
Zm00001d019905	0.899951	0.280473	1.6868e-05	-1.49354	down
Zm00001d053858	1.25905	0.220044	5.2231e-08	-2.43284	down
Zm00001d043152	12.4968	4.56567	0.000579042	-1.28129	down
Zea_mays_newGene_15619	1.10036	0	6.0856e-12	-9.32068	down
Zm00001d010308	8.23238	0.770969	1.38409e-26	-3.29272	down
Zea_mays_newGene_15612	2.32297	6.30899	0.000968366	1.4681	up
Zm00001d006882	76.1233	12.7138	4.63637e-17	-2.49859	down
Zm00001d006883	5.01119	0.73965	2.91353e-06	-2.61505	down
Zm00001d006880	3.43919	0	1.90233e-14	-9.82014	down
Zm00001d002399	16.0323	4.42212	2.35389e-11	-1.76507	down
Zm00001d002392	1.1894	0	2.41978e-08	-8.06215	down
Zm00001d013655	135.531	33.5962	7.85257e-06	-1.92498	down
Zm00001d037329	2.59456	7.65508	4.55864e-11	1.6271	up
Zm00001d002644	3.96301	1.22763	9.79796e-16	-1.60796	down
Zm00001d030892	4.29278	14.6362	1.03744e-40	1.91631	up
Zea_mays_newGene_14385	0.00947033	21.5776	1.13691e-45	11.1586	up
Zm00001d038364	0.0312383	2.66412	7.78889e-11	7.74865	up
Zm00001d028916	4.049	0.736728	1.89642e-08	-2.34294	down
Zm00001d044272	1.11229	0.256981	0.00462476	-2.08403	down
Zm00001d044278	4.77543	1.90608	0.000202102	-1.36539	down
Zea_mays_newGene_34	0	7.37761	5.62185e-17	10.5869	up
Zm00001d003112	8.4755	24.8399	0.00644517	1.49227	up
Zm00001d003114	11.1196	3.50851	4.00559e-08	-1.58952	down
Zea_mays_newGene_2769	0.147485	18.8015	8.63497e-142	7.28145	up
Zm00001d037816	0.276576	0.848352	0.000462929	1.65826	up
Zm00001d037818	11.0041	0.467549	1.09014e-06	-4.23319	down
Zm00001d043564	0.074031	4.29367	4.11042e-19	5.72138	up
Zm00001d007918	38.5746	3.31598	7.01491e-15	-3.46419	down
Zm00001d007912	8.0515	20.0361	1.46547e-12	1.43121	up
Zm00001d008691	4.67768	16.965	1.15065e-15	1.93269	up
Zm00001d009342	0.131541	2.26799	3.61448e-06	4.05268	up
Zea_mays_newGene_11267	1.76638	0.035145	3.17046e-18	-5.41252	down
Zm00001d005513	9.2491	3.50889	1.64517e-10	-1.32168	down
Zm00001d028287	0	2.34816	1.31649e-12	9.2822	up
Zm00001d028809	2.8298	0.330723	6.93376e-06	-2.9912	down
Zea_mays_newGene_25421	0	2.26317	1.03491e-17	10.9842	up
Zea_mays_newGene_22813	0	0.738552	1.17102e-10	8.81308	up
Zea_mays_newGene_22812	0.223204	1.19427	0.000409311	2.21465	up
Zm00001d030133	5.75919	0.80129	3.55654e-05	-2.70407	down
Zea_mays_newGene_11840	2.76723	0	1.92432e-09	-8.23332	down
Zea_mays_newGene_11842	2.02488	0.118508	2.44632e-09	-3.86824	down
Zm00001d025288	3.66362	0	2.59621e-09	-8.1763	down
Zm00001d026483	4.35214	9.73583	7.00934e-14	1.2409	up
Zm00001d017303	12.7124	5.27769	1.72604e-07	-1.24021	down
Zm00001d008539	11.9061	0.219397	4.80572e-23	-5.45488	down
Zm00001d015239	15.7494	50.5662	1.21844e-10	1.74849	up
Zea_mays_newGene_26245	1.49552	0	4.57259e-11	-8.87394	down
Zm00001d026222	0.21088	19.9391	0.000160991	6.66602	up
Zm00001d026224	1.67747	16.9627	1.70705e-26	3.16359	up
Zm00001d018214	10.4642	26.344	0.00139163	1.40827	up
Zea_mays_newGene_12920	0	1.14333	2.18183e-10	8.68089	up
Zm00001d011075	0.021944	9.17052	6.23365e-37	8.21497	up
Zea_mays_newGene_15173	0	4.29695	3.00689e-18	11.0901	up
Zea_mays_newGene_17998	0	7.71983	9.92508e-18	10.8578	up
Zm00001d017897	8.6164	1.39873	5.76578e-06	-2.48063	down
Zm00001d017894	1.42452	4.01144	2.86726e-05	1.58314	up
Zm00001d017893	0	6.8786	8.56752e-21	11.9395	up
Zea_mays_newGene_16733	0.0597173	0.988137	3.61872e-10	5.70314	up
Zea_mays_newGene_16730	0.471766	1.54021	5.51542e-07	3.12183	up
Zm00001d010673	0.478627	1.59572	0.00407218	1.839	up
Zm00001d047256	0.0182397	0.762023	4.75726e-14	5.17699	up
Zea_mays_newGene_19335	6.62091	0	1.85605e-18	-11.0166	down
Zea_mays_newGene_19331	1.06854	8.91279	6.54295e-31	4.23838	up
Zm00001d006570	2.51855	0.209836	0.00203611	-3.42152	down
Zea_mays_newGene_17462	1.18937	0	2.96996e-09	-8.15626	down
Zm00001d052380	7.02557	2.65106	0.000682673	-1.29806	down
Zm00001d052383	4.44826	0	2.59321e-12	-9.36427	down
Zm00001d040153	0.0535543	16.2435	6.87248e-30	8.13521	up
Zm00001d040155	3.532	11.4894	2.40037e-06	1.81624	up
Zm00001d036306	3.0724	7.39927	0.00224777	1.34898	up
Zm00001d048284	39.1009	106.259	3.71449e-18	1.52116	up
Zm00001d004573	1.71028	7.67512	1.73476e-11	2.23049	up
Zm00001d025303	1.05815	3.99374	2.61125e-14	1.87236	up
Zm00001d049480	1.42651	0.109408	9.3983e-11	-3.32257	down
Zm00001d042708	5.56971	11.3045	2.39138e-09	1.09527	up
Zm00001d010416	8.24455	1.71073	4.49953e-19	-2.16219	down
Zea_mays_newGene_24717	0.29597	1.26344	0.00171997	1.73011	up
Zm00001d010411	19.5276	74.2424	1.32502e-05	2.0386	up
Zm00001d034216	0	9.93954	4.06044e-14	9.81644	up
Zm00001d012254	0.178803	0.790966	2.32771e-05	2.2454	up
Zm00001d004910	1.20651	4.13984	0.00387694	1.88101	up
Zea_mays_newGene_12772	0	10.3012	1.1498e-22	12.3624	up
Zm00001d043795	2.81896	1.04005	0.000715532	-1.33129	down
Zm00001d043793	0.0110533	7.00593	7.3792e-15	8.69986	up
Zm00001d047033	1.50927	7.04256	2.2467e-11	2.26653	up
Zm00001d040831	5.02024	11.0493	7.28355e-11	1.25819	up
Zm00001d040832	1.30757	0.0542703	3.98146e-10	-4.24638	down
Zm00001d040839	2.9832	8.98798	4.64426e-09	1.64941	up
Zea_mays_newGene_7725	0	1.01804	5.33782e-11	8.80959	up
Zm00001d047201	2.77855	0.569686	6.99183e-07	-2.15564	down
Zm00001d036846	2.73304	0.096079	1.5522e-08	-4.69895	down
Zm00001d036229	8.06541	0.676432	3.55426e-12	-3.44622	down
Zea_mays_newGene_347	12.7521	0	1.47918e-20	-11.7217	down
Zm00001d020017	0.15255	3.05821	2.05829e-15	4.3785	up
Zm00001d029856	23.4352	9.48242	1.62695e-06	-1.22605	down
Zea_mays_newGene_5766	0.321035	7.78076	7.32698e-56	4.54404	up
Zm00001d014489	1.03581	3.25363	1.50822e-07	1.66221	up
Zea_mays_newGene_2267	1.51894	6.24206	7.25118e-08	2.19289	up
Zea_mays_newGene_2263	0.996613	6.73215	4.89119e-19	3.11404	up
Zm00001d004078	0.919861	1.99887	0.00467714	1.16078	up
Zm00001d015804	10.4102	4.27498	1.61189e-08	-1.17153	down
Zea_mays_newGene_14199	4.36169	0	3.28389e-15	-10.049	down
Zea_mays_newGene_17260	0	8.48078	2.21329e-20	11.6474	up
Zm00001d031458	0.486824	2.8227	2.86332e-19	2.54617	up
Zea_mays_newGene_348	1.27025	0	3.31125e-11	-8.76531	down
Zm00001d028077	26.8189	0	8.44062e-19	-11.1373	down
Zm00001d028074	6.95537	14.6771	4.65619e-08	1.14657	up
Zm00001d027892	1.70472	0.277682	9.67279e-05	-2.48442	down
Zea_mays_newGene_18205	0	1.21248	3.58403e-10	8.58369	up
Zm00001d016647	5.30942	2.31307	0.00099912	-1.11765	down
Zm00001d016649	12.595	3.37875	1.13823e-08	-1.84754	down
Zm00001d018399	3.26877	10.3454	1.02668e-09	1.66603	up
Zea_mays_newGene_23211	0	1.42333	8.75566e-11	8.71134	up
Zea_mays_newGene_27905	3.95733	0	1.91431e-10	-8.8803	down
Zea_mays_newGene_19550	0	12.1948	6.22105e-26	13.1917	up
Zm00001d014820	0.214321	2.60898	9.95363e-12	3.70342	up
Zm00001d042395	18.0384	6.14961	6.47255e-07	-1.49838	down
Zm00001d014739	0.054937	19.8028	4.34208e-53	7.98461	up
Zm00001d029853	3.53816	12.3736	2.95163e-06	1.8666	up
Zm00001d010730	0	3.71311	2.55247e-13	9.5555	up
Zm00001d032985	0	0.690943	2.88732e-13	9.68655	up
Zm00001d013287	11.9981	5.56248	0.000834571	-1.05526	down
Zm00001d012771	9.52131	3.7502	0.000336212	-1.2372	down
Zm00001d012485	2.35718	8.73485	3.45021e-08	2.18661	up
Zm00001d041679	1.44431	3.21591	6.5611e-05	1.27488	up
Zm00001d044002	0.119836	1.62729	0.00051424	3.78429	up
Zea_mays_newGene_189	0	1.62436	2.23666e-10	9.02266	up
Zm00001d019704	0.870497	4.93767	1.33826e-07	2.57036	up
Zm00001d002533	8.04192	0	2.43071e-12	-9.23414	down
Zm00001d002535	2.36466	10.1467	2.67652e-06	2.15487	up
[truncated: 2,876 more rows]
