# Supplementary material for: Integration of GWAS, linkage analysis and transcriptome analysis to reveal the genetic basis of flowering time-related traits in maize
Source: Front Plant Sci. 2023 Mar 22;14:1145327. doi: 10.3389/fpls.2023.1145327 (PMC10073556; doi:10.3389/fpls.2023.1145327)
Supplement: Supplementary file 11 [file Table_10.xlsx]

## Sheet: Sheet1
The DEGs between T32 and Qi319 under Zhangye
#ID	T32	Qi319	FDR	log2FC	regulated
Zm00001d018472	0.185747	2.95973	3.72599e-20	4.14268	up
Zm00001d018475	5.83154	17.0351	0.000309939	1.71106	up
Zm00001d018477	0.373624	0.791376	0.000669497	1.59118	up
Zm00001d047560	8.86307	0.329646	1.65396e-18	-4.49788	down
Zm00001d050214	1.89477	5.67247	1.07976e-05	1.76316	up
Zm00001d006939	0	1.14638	5.84598e-09	8.34966	up
Zm00001d040513	0.687645	1.83653	0.00262287	1.58586	up
Zm00001d040517	10.5587	3.9191	0.00158123	-1.22813	down
Zm00001d010814	59.0137	7.10545	1.62459e-16	-2.86937	down
Zm00001d039744	0	1.48278	2.15707e-08	8.16026	up
Zm00001d039742	0	3.88034	8.89791e-12	9.26831	up
Zm00001d012413	0.658265	2.23945	0.0051093	1.92469	up
Zea_mays_newGene_24509	8.79095	5.12603	0.000418783	1.05721	up
Zm00001d019240	0.145838	0.768294	0.000255024	2.63511	up
Zm00001d019241	4.56581	1.12445	0.000143216	-1.80225	down
Zm00001d048647	4.21462	0.15112	5.36236e-08	-4.45544	down
Zm00001d048644	9.3767	0.469238	6.17505e-07	-4.11706	down
Zm00001d041842	0.122637	3.35208	3.32082e-23	4.82634	up
Zm00001d045074	23.215	5.64613	1.24713e-09	-1.82436	down
Zm00001d007715	2.73658	10.4528	5.88276e-15	2.12157	up
Zm00001d005716	1.91164	0.28311	0.000512061	-2.69079	down
Zm00001d008725	39.2185	9.1789	1.88233e-06	-1.73373	down
Zm00001d008724	1.366	0.197455	5.78599e-05	-1.97833	down
Zm00001d008720	1.14652	2.53289	0.00669368	1.3464	up
Zea_mays_newGene_9979	0	5.84644	8.96096e-22	12.1815	up
Zm00001d036656	6.64332	1.91615	0.00424249	-1.41875	down
Zm00001d036650	44.5826	5.89696	1.15326e-15	-2.72783	down
Zm00001d036651	4.77139	0.824706	0.000131805	-1.66671	down
Zm00001d036652	0.347501	1.34146	1.15727e-05	2.14416	up
Zm00001d028374	32.361	0.0545273	4.20319e-38	-8.90972	down
Zm00001d034651	2.78871	0.456889	2.79703e-06	-2.41924	down
Zm00001d040960	1.30026	0.0206183	1.53246e-15	-4.71315	down
Zm00001d005544	1.00581	3.37195	5.26661e-08	1.92552	up
Zm00001d051608	7.83788	0.946324	4.19948e-13	-1.98133	down
Zm00001d051609	8.25058	0.401992	2.09263e-23	-4.04831	down
Zm00001d035308	3.60613	21.8632	4.35204e-15	2.80031	up
Zm00001d049325	11.6775	4.18215	4.2301e-05	-1.22907	down
Zm00001d031685	1.99632	0	6.24182e-11	-8.89816	down
Zm00001d031970	0.874652	4.59672	4.88473e-06	2.5565	up
Zm00001d037689	13.2629	1.29269	1.61664e-05	-3.08745	down
Zm00001d037687	2.70191	0.520825	0.000327956	-2.11609	down
Zm00001d030087	1.43503	0.56984	0.00245695	-1.12715	down
Zea_mays_newGene_24245	0.544703	2.3027	6.13211e-09	2.27746	up
Zm00001d026398	14.906	27.2615	8.43816e-05	1.10692	up
Zm00001d026391	13.7674	25.7959	1.26046e-05	1.17115	up
Zm00001d026392	4.34798	0.00225767	2.0512e-11	-7.83193	down
Zm00001d033857	0.0591357	2.16306	5.40742e-07	5.341	up
Zm00001d016768	6.27564	1.73324	0.00410408	-1.59584	down
Zm00001d008308	7.62844	1.05299	2.86691e-08	-2.88716	down
Zm00001d024373	7.65515	1.77928	0.000301583	-1.93672	down
Zm00001d044686	51.8557	166.869	0.000560839	1.83914	up
Zea_mays_newGene_18628	0	4.19111	1.97167e-16	10.6423	up
Zm00001d017966	27.5025	5.83449	2.91616e-11	-2.02074	down
Zm00001d017964	1.73016	0.395413	7.39315e-06	-1.91384	down
Zm00001d015445	2.70841	5.04941	0.000102428	1.07718	up
Zm00001d043228	4.99117	1.04806	1.5805e-08	-2.06363	down
Zm00001d047767	2.87306	0.814575	0.00522425	-1.22613	down
Zm00001d022546	140.917	36.7043	1.52238e-09	-1.81827	down
Zea_mays_newGene_16571	22.9573	0.960845	5.4503e-46	-4.77787	down
Zm00001d025943	8.93215	2.17721	3.56766e-07	-1.85335	down
Zm00001d040285	4.5154	0.507281	3.80112e-05	-2.87918	down
Zm00001d012257	0.00768233	1.22821	3.35188e-13	6.74208	up
Zm00001d012255	4.062	9.66594	0.00337018	1.41631	up
Zm00001d041484	7.45627	14.1391	0.00100349	1.23154	up
Zm00001d041481	1.56853	4.30188	0.00221727	1.6686	up
Zm00001d052492	2.12454	0.188053	1.10295e-07	-3.22963	down
Zm00001d044508	0.117034	1.17844	5.00987e-06	3.49077	up
Zm00001d017152	55.0205	3.833	1.92849e-21	-3.61023	down
Zm00001d017150	8.14352	16.1141	3.28954e-07	1.36293	up
Zm00001d012924	8.49981	3.4598	2.9912e-05	-1.09175	down
Zm00001d030830	6.63763	0	2.06493e-11	-9.31737	down
Zm00001d034418	175.574	5.19178	3.23845e-27	-4.89374	down
Zm00001d034419	5.157	32.9826	1.44345e-10	2.87225	up
Zm00001d043141	1.85215	0	8.79594e-08	-7.86828	down
Zm00001d043149	64.6085	22.5764	2.4127e-07	-1.28938	down
Zm00001d002679	0.215002	0.921168	1.90084e-06	2.2982	up
Zm00001d037334	2.66267	30.6102	1.06349e-12	3.67758	up
Zea_mays_newGene_10303	0.73214	0	2.34847e-09	-8.57256	down
Zm00001d038310	1.18567	4.00202	8.34455e-09	1.73786	up
Zm00001d028926	2.64395	7.0029	3.00708e-11	1.66025	up
Zm00001d044260	0.413636	1.8921	9.72978e-08	2.16311	up
Zm00001d044261	2.31899	0	1.43295e-14	-10.1329	down
Zm00001d044262	0	1.06624	4.95285e-09	8.4771	up
Zm00001d003200	40.1508	3.90964	4.4811e-24	-3.16466	down
Zm00001d003103	0.719403	2.61301	2.13177e-05	2.06699	up
Zm00001d003104	0.520201	1.44974	0.00968854	1.65433	up
Zm00001d039994	0.44366	2.75815	2.73069e-10	2.8106	up
Zm00001d003108	0.837587	1.45479	0.00834321	1.14727	up
Zea_mays_newGene_2758	2.34714	0.317186	0.000329295	-2.66601	down
Zm00001d035409	2.14848	9.49814	0.00450012	2.38039	up
Zm00001d035400	6.25796	1.16664	0.000495181	-2.21753	down
Zm00001d035401	1.86088	0.112151	7.92838e-08	-3.70354	down
Zm00001d007900	5.17082	10.8937	0.000967842	1.26893	up
Zm00001d007903	0	3.26751	8.63672e-12	9.50028	up
Zea_mays_newGene_10892	0	30.0528	1.55199e-36	15.8086	up
Zm00001d009373	3.66273	0.37968	1.75983e-11	-3.05542	down
Zm00001d034756	39.2198	11.4551	0.000378525	-1.59582	down
Zm00001d034755	2.45347	7.45866	8.96125e-08	1.80996	up
Zm00001d008974	11.2309	2.7542	0.00236143	-1.63077	down
Zm00001d008975	2.83366	0.424034	0.000147548	-2.35152	down
Zm00001d042535	13.7456	5.3764	0.00404826	-1.13159	down
Zm00001d005504	2.1596	0.263816	3.29797e-07	-2.78656	down
Zea_mays_newGene_8878	0	4.61667	1.22153e-15	10.8569	up
Zm00001d020714	5.01756	0.68022	1.09127e-11	-2.65426	down
Zm00001d044765	5.06618	18.6751	0.0057527	2.15475	up
Zm00001d029672	0	3.24506	6.6113e-16	10.491	up
Zm00001d017318	0	2.56658	9.23201e-13	9.76436	up
Zm00001d029674	5.20918	13.5917	2.91909e-09	1.57331	up
Zm00001d037476	3.22681	0.869251	0.0028314	-1.66962	down
Zm00001d015228	34.5512	6.22268	6.24692e-12	-2.23372	down
Zm00001d015227	53.0892	9.6409	8.81028e-11	-2.37413	down
Zm00001d015221	0	0.742505	1.12537e-10	8.96463	up
Zm00001d047104	10.5465	0.228656	1.1153e-27	-5.28591	down
Zm00001d026214	22.7123	8.45787	5.95474e-07	-1.23106	down
Zm00001d039153	0.0615873	8.14526	9.89071e-12	7.29982	up
Zm00001d018220	50.4081	3.05928	1.42543e-14	-3.88239	down
Zm00001d050496	9.09034	3.33043	0.00282999	-1.25752	down
Zm00001d014683	0.0481687	0.377148	0.00461795	2.83672	up
Zm00001d014680	0.350151	1.66727	4.31984e-05	2.43908	up
Zm00001d011061	0.656638	1.22759	0.00959653	1.28923	up
Zm00001d051938	2.10776	0.21598	3.03668e-05	-2.92639	down
Zm00001d017885	5.80148	2.18035	0.00503912	-1.2562	down
Zm00001d017880	6.86233	0.266812	2.3905e-23	-4.12947	down
Zm00001d043380	79.9663	32.3032	0.0033478	-1.12038	down
Zm00001d016834	29.2058	6.11596	1.62878e-09	-2.04853	down
Zm00001d015767	27.8106	4.6249	1.79343e-07	-2.38081	down
Zm00001d037002	0	2.249	2.32885e-11	9.16007	up
Zea_mays_newGene_11138	0.966806	0	2.25335e-11	-9.30862	down
Zm00001d037005	36.3016	0.715791	5.65101e-38	-5.45305	down
Zea_mays_newGene_23834	0.0517117	6.12524	0.0017746	6.81378	up
Zm00001d053393	2.35525	0.575702	0.00611877	-1.77232	down
Zm00001d032337	3.13042	10.9938	4.38668e-08	1.99973	up
Zm00001d006505	0.471432	1.08511	0.0017139	1.39141	up
Zm00001d006504	0.707344	1.79182	0.000139803	1.4748	up
Zm00001d053643	2.38887	0.097374	1.26667e-16	-4.28643	down
Zm00001d053648	5.30357	0.662409	6.86585e-13	-3.03351	down
Zm00001d021900	22.4788	1.82921	1.71927e-14	-3.37007	down
Zm00001d038155	14.4125	93.9495	2.0262e-31	2.90247	up
Zm00001d040129	0.398716	0.03148	0.00328368	-3.34602	down
Zm00001d049766	20.9436	2.89373	7.36753e-31	-2.65261	down
Zm00001d049768	34.9209	8.83283	8.60726e-11	-1.79313	down
Zm00001d044714	0	25.3214	9.94341e-16	10.5139	up
Zm00001d044716	0	10.6488	2.71728e-16	10.6802	up
Zm00001d044717	8.82369	19.2355	3.86109e-07	1.3342	up
Zm00001d017053	7.99302	1.83561	1.25259e-11	-2.00112	down
Zm00001d035642	7.11819	0	8.39366e-12	-9.20783	down
Zm00001d032142	0.49808	1.0519	0.00429802	1.20319	up
Zm00001d051099	2.70108	0.0876043	1.59224e-11	-4.68142	down
Zm00001d051093	0.0330473	3.41264	0.00212836	6.73051	up
Zm00001d051094	0.194716	1.90622	0.000467473	3.48892	up
Zm00001d018149	45.0586	3.75143	1.50934e-21	-3.35652	down
Zm00001d038936	20.2305	6.48261	1.30907e-06	-1.55726	down
Zm00001d040823	4.27503	7.78877	0.00119719	1.05886	up
Zea_mays_newGene_13742	27.9533	6.28189	2.23063e-10	-1.96174	down
Zm00001d027509	0.0852603	1.30711	3.03882e-10	3.96787	up
Zm00001d027504	0.836425	3.9207	6.44674e-09	2.31524	up
Zm00001d027500	4.73081	29.708	7.12131e-18	2.84236	up
Zm00001d010529	327.533	59.1613	1.15079e-27	-2.25672	down
Zm00001d037104	17.3707	6.08163	0.000131297	-1.24916	down
Zm00001d033371	23.9543	67.9714	1.04054e-10	1.68625	up
Zea_mays_newGene_8629	1.59826	0	2.20312e-12	-9.38558	down
Zm00001d032420	121.439	215.717	0.0017485	1.01333	up
Zm00001d029829	0.945576	0.031858	6.18385e-05	-4.55428	down
Zm00001d029826	37.2083	13.3773	0.00121039	-1.29148	down
Zm00001d029823	4.43546	0	4.40331e-11	-9.08059	down
Zm00001d029822	29.0545	71.3176	7.07629e-10	1.48557	up
Zea_mays_newGene_10462	0	1.26491	3.39605e-12	9.36935	up
Zea_mays_newGene_23047	4.96845	0	6.46193e-17	-10.8291	down
Zm00001d000184	99.577	34.6559	4.06161e-05	-1.33585	down
Zea_mays_newGene_2277	0.143394	0.972004	4.10294e-13	3.75694	up
Zm00001d035306	69.2414	7.43232	2.42279e-06	-3.0617	down
Zm00001d020693	18.6085	6.42463	2.52029e-07	-1.33945	down
Zm00001d031449	23.7494	3.71683	1.55002e-07	-2.45234	down
Zea_mays_newGene_12179	1.92751	7.47054	1.35156e-09	2.13028	up
Zm00001d020521	54.5609	15.7703	1.12745e-06	-1.57497	down
Zm00001d017296	5.71916	2.28144	0.000514532	-1.19027	down
Zea_mays_newGene_22676	1.14191	0.0291927	5.3828e-06	-4.87862	down
Zea_mays_newGene_13226	4.07983	0.017184	1.45178e-18	-7.26598	down
Zea_mays_newGene_13227	3.7913	0.0942127	1.94371e-11	-4.97677	down
Zea_mays_newGene_18236	1.70678	0.082766	0.00149318	-4.11692	down
Zea_mays_newGene_13222	1.39719	0	1.05059e-08	-8.33336	down
Zm00001d022166	0.795918	4.22122	0.000378495	2.47953	up
Zm00001d039241	0.0915527	1.06181	0.000835671	3.68259	up
Zm00001d039245	31.7028	4.69693	2.69101e-14	-2.54901	down
Zm00001d051872	159.084	66.5465	0.00239669	-1.04559	down
Zm00001d051876	15.0327	5.52088	0.000148071	-1.22681	down
Zm00001d051875	0.380953	1.13046	0.00751604	1.75878	up
Zm00001d014726	29.4696	12.5294	0.000613608	-1.12709	down
Zm00001d024783	16.3052	37.8852	0.000106723	1.41337	up
Zm00001d047875	22.2229	3.50065	6.95737e-09	-2.4928	down
Zm00001d042993	59.9842	4.71416	3.38467e-22	-3.48099	down
Zm00001d046472	33.2031	5.12809	3.25916e-09	-2.51795	down
Zm00001d024256	2.32651	0.383213	0.00287354	-2.29575	down
Zea_mays_newGene_7515	1.30274	0	1.6415e-09	-8.61608	down
Zm00001d050831	14.5009	3.10309	1.54902e-07	-2.02853	down
Zm00001d003793	1.03965	2.45109	0.00215403	1.44315	up
Zm00001d040593	0.0860533	6.52689	2.28233e-18	6.44044	up
Zm00001d053564	11.1615	18.1917	0.000101974	1.13496	up
Zm00001d053568	46.6364	9.42043	1.28778e-06	-2.0645	down
Zm00001d006316	1.20839	6.07757	4.49034e-05	2.52293	up
Zm00001d006315	9.90404	2.85726	8.29151e-07	-1.58887	down
Zm00001d044036	0.249839	1.50281	3.55989e-05	2.63789	up
Zm00001d033174	155.864	27.9257	1.66356e-08	-2.31376	down
Zm00001d033175	0.0452267	1.20292	1.18107e-12	4.89444	up
Zm00001d044691	1.11088	2.67871	0.00512201	1.4607	up
Zm00001d044693	49.7431	19.2866	0.00605227	-1.16824	down
Zm00001d044692	3.23856	7.30021	1.57995e-05	1.4183	up
Zm00001d038475	0.699461	1.3404	0.00442668	1.26198	up
Zm00001d038473	0.255661	2.55059	1.9995e-10	3.47363	up
Zm00001d045342	1.45069	0.0911323	1.64875e-06	-2.63489	down
Zm00001d002966	5.12713	0.858559	0.00115098	-2.39608	down
Zm00001d042692	0.455928	30.6549	1.88414e-135	5.99191	up
Zm00001d001936	7.50664	1.57139	6.72104e-06	-2.04925	down
Zm00001d006099	0.23591	0.656041	4.88685e-06	1.65954	up
Zea_mays_newGene_23481	0.0264167	4.22844	6.22978e-43	7.18966	up
Zm00001d034968	1.36572	0.297183	0.000669255	-1.46446	down
Zm00001d034969	67.1116	163.183	0.000705258	1.4747	up
Zm00001d047478	19.2097	4.36386	0.00173129	-1.89718	down
Zm00001d035383	7.27035	14.0114	0.00570544	1.14358	up
Zm00001d035382	28.0937	1.869	3.36194e-31	-3.69049	down
Zm00001d046864	0.0164663	1.15669	2.36707e-08	6.30063	up
Zm00001d042528	1.99883	0.0251557	3.48937e-22	-6.00931	down
Zm00001d009454	3.67864	0.00768933	2.14632e-10	-8.52708	down
Zm00001d034383	0.426951	1.40593	0.000152934	1.74444	up
Zm00001d034385	0.733756	0.100049	1.6469e-05	-2.58846	down
Zm00001d034388	29.3366	6.36654	1.35291e-20	-2.03781	down
Zm00001d031600	2.10227	0.222839	2.17525e-07	-2.99041	down
Zm00001d050155	6.90979	2.15664	0.00641346	-1.44593	down
Zm00001d021633	3.1944	6.78186	2.82747e-07	1.60657	up
Zm00001d034031	423.358	132.586	1.99221e-10	-1.48181	down
Zm00001d033906	6.29166	2.4352	0.00285558	-1.15159	down
Zm00001d026060	3.88165	0.723428	2.68815e-10	-2.17722	down
Zm00001d037607	16.8236	2.74427	1.67337e-05	-2.40532	down
Zm00001d037601	23.4272	9.06078	0.00482308	-1.17782	down
Zm00001d037609	5.51146	0.105583	2.28626e-13	-5.10726	down
Zm00001d028451	3.51103	0.598315	6.45227e-06	-2.3561	down
Zm00001d028450	35.0765	10.5303	3.97369e-09	-1.52722	down
Zm00001d036338	80.8668	12.8962	1.15874e-13	-2.47648	down
Zm00001d033853	25.5611	9.86015	3.28001e-08	-1.17116	down
Zm00001d036950	117.352	10.907	2.06084e-15	-3.21414	down
Zm00001d036956	0.0644953	0.933505	5.39184e-06	3.97539	up
Zm00001d008199	1.32987	3.39775	0.0014155	1.55254	up
Zm00001d008190	3.36433	1.11265	0.00072232	-1.38813	down
Zm00001d011769	2.62627	0.312524	5.58071e-06	-2.75208	down
Zm00001d023544	0.597045	1.68954	1.13525e-05	1.83855	up
Zm00001d008449	41.9312	0.644598	2.62305e-29	-5.75325	down
Zea_mays_newGene_2332	0	0.996826	3.03038e-08	8.18341	up
Zm00001d032102	29.8002	12.6269	0.00105688	-1.03669	down
Zea_mays_newGene_26969	0.632641	0	1.00078e-13	-9.84302	down
Zea_mays_newGene_26965	3.77472	13.9714	1.48347e-14	2.07099	up
Zm00001d021882	137.921	40.2233	0.00728528	-1.58068	down
Zm00001d009715	1.63437	5.37122	4.85975e-07	1.89815	up
Zm00001d009719	3.83	10.1609	1.85601e-05	1.62797	up
Zm00001d020227	4.39959	0.004049	2.75137e-18	-9.80457	down
Zm00001d020220	16.7483	42.8568	4.41843e-07	1.54085	up
Zm00001d021885	0.363592	14.6533	1.23268e-11	5.43317	up
Zm00001d020228	2.6766	5.11137	6.95771e-05	1.16068	up
Zm00001d041407	13.2456	5.21541	0.005395	-1.09679	down
Zea_mays_newGene_13920	0	2.57876	3.47076e-11	9.1582	up
Zm00001d025059	0.0906807	1.4	2.57367e-06	4.10547	up
Zm00001d052769	90.8564	26.278	2.55491e-07	-1.58774	down
Zm00001d024903	25.1871	0.812882	4.12789e-21	-4.70857	down
Zm00001d026505	6.06329	0.0584617	2.26269e-07	-6.38259	down
Zm00001d017487	5.84311	0	7.75735e-21	-11.8966	down
Zm00001d004753	7.87183	38.3094	6.54602e-24	2.48391	up
Zm00001d022088	0.140663	1.37465	3.05561e-06	2.74208	up
Zea_mays_newGene_19990	0.804485	4.84694	0.000947561	2.70649	up
Zea_mays_newGene_20471	0	9.69167	4.77989e-16	10.6081	up
Zea_mays_newGene_20472	4.0715	0	8.95191e-13	-9.94979	down
Zm00001d004758	26.2971	9.25893	0.00224726	-1.33842	down
Zm00001d017169	33.9069	4.60463	1.8982e-13	-2.66827	down
Zm00001d011881	5.32869	1.35246	0.00251541	-1.76812	down
Zm00001d015393	2.64623	0	2.58596e-12	-9.40187	down
Zm00001d019992	1.74252	0.128925	0.00156024	-3.4554	down
Zm00001d027510	10.8821	24.4458	1.41088e-07	1.39449	up
Zm00001d042325	2.42188	23.5337	2.34266e-16	3.4461	up
Zm00001d011773	3.21453	7.90833	8.77782e-07	1.43278	up
Zm00001d052346	67.895	3.48865	6.32371e-23	-4.05482	down
Zm00001d000435	1.00888	3.16176	1.1223e-07	1.68213	up
Zm00001d000432	23.3303	7.85355	1.40424e-08	-1.41282	down
Zm00001d042810	2.87442	0.175684	3.57991e-14	-3.50729	down
Zea_mays_newGene_28286	57.6108	0.13723	8.11943e-05	-8.29213	down
Zm00001d040413	0	0.24516	3.14524e-08	8.11712	up
Zm00001d041450	0.103046	0.482929	0.00138154	2.12609	up
Zm00001d038392	5.55696	1.99529	0.00339701	-1.26607	down
Zm00001d006297	2.31151	0.766833	0.000133897	-1.3906	down
Zm00001d039664	21.8619	8.53984	8.87719e-05	-1.12646	down
Zm00001d039660	1.83183	21.2977	7.83304e-17	3.88848	up
Zm00001d006126	7.26781	2.78934	0.00117052	-1.28231	down
Zm00001d019692	13.4541	1.47427	3.08241e-07	-2.28641	down
Zm00001d038536	12.5498	5.43199	0.000985544	-1.12346	down
Zm00001d033706	3.42994	9.34977	1.96204e-06	1.63176	up
Zm00001d045133	0	3.47613	6.754e-13	9.69373	up
Zm00001d007450	6.1324	0.741573	8.10761e-08	-2.83367	down
Zm00001d036755	0	9.04731	2.72218e-16	10.6296	up
Zm00001d032075	25.2948	0.245217	7.51148e-39	-6.49689	down
Zea_mays_newGene_10812	0.065213	3.06453	6.37014e-11	5.68156	up
Zm00001d021566	2.95582	4.55566	5.4619e-05	1.09997	up
Zm00001d005587	2.94246	0.601243	0.00136359	-1.69083	down
Zm00001d005584	12.8944	4.81709	0.000155961	-1.23352	down
Zea_mays_newGene_24819	10.4721	0.00376433	4.03243e-20	-10.2235	down
Zm00001d008604	28.5423	5.23627	6.22896e-07	-2.24594	down
Zm00001d051163	22.5643	7.82891	0.00457444	-1.29336	down
Zm00001d020023	2.56637	4.78534	0.00836232	1.27431	up
Zea_mays_newGene_23418	66.9191	115.344	0.00697925	1.02187	up
Zm00001d029548	0.458512	0.937801	2.61682e-05	2.01321	up
Zm00001d029544	0	0.91468	2.42366e-12	9.46585	up
Zm00001d025218	9.89685	1.2876	2.1621e-16	-2.73425	down
Zm00001d020793	0.082174	5.17878	3.29538e-14	6.06532	up
Zm00001d042285	7.99507	1.3765	1.86166e-06	-2.33462	down
Zm00001d026297	9.81744	0.463216	1.26069e-05	-4.15811	down
Zm00001d026291	0.663912	0.114904	0.00176005	-2.25713	down
Zm00001d011572	1.14418	5.28355	3.13173e-15	2.26652	up
Zm00001d011573	1.51539	3.62417	0.00353593	1.47727	up
Zm00001d023669	33.5254	8.17948	6.52438e-06	-1.82687	down
Zm00001d023664	63.4689	9.15279	5.4403e-20	-2.59953	down
Zm00001d011285	91.0752	1751.14	4.00242e-18	4.44287	up
Zm00001d005032	1.13994	2.2074	0.000769383	1.1603	up
Zm00001d038971	25.0637	9.41922	0.00057656	-1.22793	down
Zm00001d038977	4.74118	1.2992	7.14344e-05	-1.64548	down
Zm00001d005035	1.75736	5.38991	5.42521e-08	1.85466	up
Zm00001d040656	0	5.47648	8.74157e-14	10.4232	up
Zea_mays_newGene_17740	0	2.62731	1.08508e-14	10.1775	up
Zm00001d047157	0	2.54122	3.32365e-11	9.11301	up
Zm00001d036439	7.91382	1.62828	0.00130655	-2.04477	down
Zm00001d013026	0.0148553	2.95338	1.52525e-16	8.0709	up
Zm00001d052040	47.7822	2.29368	1.95934e-17	-4.14837	down
Zm00001d013915	27.0979	8.18347	2.22073e-09	-1.54186	down
Zm00001d052594	25.7983	0.0632777	1.34523e-16	-7.75295	down
Zm00001d006629	3.28527	17.8001	7.27976e-22	2.62408	up
Zm00001d012064	11.3817	1.84391	1.13875e-06	-2.3798	down
Zm00001d048271	10.4895	2.99714	1.13878e-05	-1.58918	down
Zea_mays_newGene_27427	6.18472	90.9388	5.3582e-10	4.14869	up
Zea_mays_newGene_27421	0.016058	0.948568	1.17058e-13	5.90638	up
Zm00001d016361	1.408	8.33193	8.72898e-06	2.70713	up
Zm00001d002917	0.031346	10.2108	2.0009e-29	8.15187	up
Zm00001d022275	5.4598	0.827784	1.16537e-07	-2.50485	down
Zm00001d034510	2.57597	5.70703	1.76356e-05	1.30349	up
Zm00001d034513	23.9852	7.52577	0.00237382	-1.52214	down
Zm00001d034515	0.424496	0.936107	0.00799406	1.38107	up
Zm00001d034514	5.22882	1.14917	0.00167446	-1.95169	down
Zm00001d043921	0.219727	1.15122	0.000829346	2.18693	up
Zm00001d051761	51.5471	16.4989	5.69411e-06	-1.41834	down
Zm00001d051760	12.8915	5.30901	0.00588953	-1.0724	down
Zm00001d046364	7.01747	1.20289	1.62867e-07	-2.35205	down
Zm00001d010030	0.074027	9.58151	8.8851e-21	6.74358	up
Zm00001d028089	0.367437	2.59215	9.3249e-07	2.95726	up
Zm00001d002283	12.1073	1.4839	6.87031e-08	-2.76239	down
Zm00001d002137	0.340974	2.63528	0.00119094	3.07275	up
Zm00001d030981	0	10.4304	2.40183e-12	13.0807	up
Zm00001d008890	2.83903	0.560302	5.99622e-09	-2.12818	down
Zm00001d006622	23.3233	0.853337	1.49945e-21	-4.52769	down
Zm00001d052901	3.57754	1.18704	0.00980841	-1.27729	down
Zm00001d044409	3.3469	5.91999	0.00303118	1.02144	up
Zm00001d028804	3.14871	7.4242	1.08669e-06	1.44846	up
Zm00001d044181	0.785509	0.249518	0.00421893	-1.65997	down
Zm00001d003667	1.4116	0.352844	8.25854e-09	-1.7958	down
Zm00001d003660	11.6401	3.7578	9.87942e-05	-1.41742	down
Zm00001d044458	1.00178	1.99829	0.00901409	1.22055	up
Zm00001d044451	6.4782	2.617	0.00124309	-1.1026	down
Zm00001d012301	3.69028	0.414722	3.88263e-08	-2.95213	down
Zm00001d012307	0.421548	7.22477	3.77775e-18	4.02547	up
Zm00001d025333	8.89128	2.31751	0.000648449	-1.75854	down
Zm00001d034890	44.2944	80.8409	4.81208e-05	1.05623	up
Zm00001d034892	10.7833	19.8238	0.000624792	1.0673	up
Zm00001d034893	15.2714	4.86939	1.52145e-05	-1.42247	down
Zm00001d034897	49.5702	5.34476	1.40687e-09	-3.00228	down
Zea_mays_newGene_4426	0	0.995101	4.99342e-10	9.09642	up
Zm00001d020852	27.2041	3.73797	1.44472e-13	-2.66584	down
Zm00001d005624	3.02438	6.06832	0.0064673	1.17213	up
Zea_mays_newGene_25756	3.20916	0	1.32732e-08	-8.27151	down
Zea_mays_newGene_22902	0.00412067	10.4148	4.23526e-19	10.3213	up
Zea_mays_newGene_20221	0	2.06499	9.3437e-16	10.6745	up
Zea_mays_newGene_20222	0	0.405813	2.52729e-12	9.62053	up
Zm00001d047043	2.45429	4.52788	0.000513828	1.08704	up
Zm00001d043741	30.1686	7.74522	2.83984e-11	-1.75762	down
Zm00001d029738	53.1563	14.2193	7.71658e-06	-1.71619	down
Zea_mays_newGene_28050	1.82631	0	6.18927e-13	-9.74305	down
Zm00001d021259	0	12.9761	9.47132e-18	11.0011	up
Zm00001d021251	0.0508897	1.23278	1.59905e-08	4.65199	up
Zm00001d027824	19.2315	7.21691	0.00142839	-1.22476	down
Zm00001d027827	0.637256	1.42446	0.00472987	1.3563	up
Zm00001d030790	5.16609	1.91582	0.00207682	-1.2139	down
Zm00001d008283	3.39028	9.60198	0.00717512	1.73859	up
Zm00001d004502	0.07956	0.957338	9.18307e-05	3.81454	up
Zea_mays_newGene_19893	0.0164223	2.47928	0.000880047	7.28212	up
Zea_mays_newGene_27620	0.0177003	1.33945	2.99551e-19	6.24807	up
Zm00001d026154	70.6212	17.1595	7.57283e-11	-1.8279	down
Zea_mays_newGene_14718	3.21064	6.26702	2.27055e-05	1.29984	up
Zea_mays_newGene_14714	2.06613	4.65345	0.00215363	1.38685	up
Zm00001d018309	56.1991	25.1525	0.000598728	-1.04239	down
Zm00001d018306	2.97288	0.0811817	1.31099e-05	-4.90584	down
Zm00001d018305	41.668	7.01572	1.28752e-11	-2.35834	down
Zm00001d039735	5.24847	12.9502	0.00134518	1.47895	up
Zm00001d042244	1.75324	0.188348	0.000382581	-2.95218	down
Zm00001d023258	5.22357	55.9104	1.50926e-20	3.58968	up
Zm00001d011300	9.09376	0	4.24391e-14	-9.8832	down
Zm00001d039831	0	3.62682	2.76145e-10	8.87532	up
Zea_mays_newGene_18715	0.230292	1.2377	9.84037e-10	2.57159	up
Zea_mays_newGene_11670	2.24321	0	1.26556e-09	-8.47369	down
Zm00001d020935	0	1.00505	1.17999e-11	9.33429	up
Zm00001d047347	1.39752	0.00107633	1.36093e-11	-9.1201	down
Zea_mays_newGene_15976	1.4019	0	3.03031e-11	-9.06231	down
Zm00001d006397	5.78687	1.58577	0.00639164	-1.66739	down
Zm00001d052653	75.5643	10.2947	1.54287e-12	-2.6187	down
Zm00001d039858	4.50117	0.5135	1.12337e-06	-2.92482	down
Zm00001d041390	0.840046	2.30525	0.00648504	1.63497	up
Zm00001d049597	239.805	30.1919	4.40961e-12	-2.72281	down
Zm00001d012707	2.14241	5.58326	4.15521e-06	1.67019	up
Zm00001d018846	69.6099	223.208	1.29121e-05	1.89469	up
Zm00001d003279	47.5116	1.7225	5.81556e-45	-4.57899	down
Zm00001d035070	24.0859	0	1.72541e-18	-11.3393	down
Zm00001d002896	36.1531	13.5528	2.87916e-07	-1.21015	down
Zea_mays_newGene_28619	1.79852	0.065161	6.52398e-12	-4.52706	down
Zm00001d001774	76.2014	17.1134	3.38187e-09	-1.96246	down
Zm00001d004807	2.7758	1.03242	0.000649809	-1.2144	down
Zm00001d050409	66.0824	14.5201	1.90411e-16	-1.99106	down
Zm00001d050404	14.5082	3.55114	7.05651e-07	-1.72794	down
Zm00001d050403	715.466	1275.37	0.00826	1.02654	up
Zm00001d009983	17.0726	33.2897	1.64672e-05	1.31756	up
Zea_mays_newGene_10426	0	2.79683	1.71006e-11	9.45649	up
Zm00001d039176	5.27722	1.25168	4.08323e-05	-1.87914	down
Zm00001d039177	0.767281	2.92615	0.000888451	2.14293	up
Zea_mays_newGene_6666	0.118221	1.10632	1.40641e-07	4.68287	up
Zm00001d002075	2.08124	5.14119	0.000224506	1.49765	up
Zea_mays_newGene_9433	17.4142	0.111681	3.57109e-33	-6.98218	down
Zea_mays_newGene_14553	0.257997	1.26076	2.27847e-07	2.50852	up
Zm00001d007167	1.69928	11.3685	2.40221e-05	2.94706	up
Zm00001d038229	5.37003	1.69228	2.9483e-05	-1.45468	down
Zea_mays_newGene_3175	0	1.03578	1.18755e-11	9.20563	up
Zm00001d052735	20.6571	4.51878	5.62884e-16	-2.10261	down
Zm00001d039385	0.257952	1.19812	4.5193e-07	2.4688	up
Zm00001d010907	0.315368	2.34705	0.000100254	2.86768	up
Zm00001d030832	4.72517	1.00002	2.06088e-05	-2.02115	down
Zea_mays_newGene_8478	12.4486	0.23632	1.46773e-75	-5.35222	down
Zm00001d007831	8.65285	0.304092	1.4406e-09	-4.52845	down
Zm00001d007835	6.40896	2.659	8.99533e-05	-1.06756	down
Zea_mays_newGene_25384	3.19968	0	4.41189e-11	-9.48417	down
Zm00001d038387	4.66253	21.9129	0.000211246	2.44999	up
Zm00001d021861	2.28395	4.84298	0.0017172	1.42345	up
Zm00001d031329	1.63047	2.6615	0.000557579	1.00874	up
Zm00001d030053	0.0752123	1.08063	9.26969e-05	3.94124	up
Zm00001d026584	36.424	7.31456	8.25249e-13	-2.09874	down
Zm00001d026586	6.23313	30.3083	4.83219e-11	2.45357	up
Zm00001d025589	1.76555	0.151688	2.60499e-09	-3.31092	down
Zm00001d027982	10.1588	3.16679	2.98949e-08	-1.53674	down
Zm00001d027987	2.2332	0.274011	1.51689e-08	-2.82473	down
Zm00001d045193	8.10274	2.93453	7.57188e-05	-1.26554	down
Zm00001d017409	11.4957	1.28532	2.43091e-13	-2.95869	down
Zm00001d045192	1.49047	0.39417	0.00887229	-1.26752	down
Zm00001d017401	17.2882	6.52007	1.35809e-05	-1.22745	down
Zm00001d011803	3.65174	1.40325	0.00697164	-1.16515	down
Zm00001d022003	3.41431	6.22864	0.00418688	1.04967	up
Zm00001d025437	6.32829	0.137099	1.39812e-15	-5.25042	down
Zm00001d048998	1544.15	3017	0.000383317	1.15102	up
Zea_mays_newGene_23123	0	1.92003	3.08421e-13	9.67637	up
Zm00001d021224	28.5676	9.60511	9.30602e-05	-1.36298	down
Zm00001d018530	2.12657	9.29084	1.20976e-09	2.31255	up
Zm00001d016463	14.1382	4.53042	8.70783e-07	-1.57475	down
Zm00001d011117	1.01824	0.213547	0.000471927	-2.00811	down
Zm00001d006133	44.7341	12.9481	4.69573e-15	-1.58831	down
Zm00001d024510	19.3886	7.22164	3.20854e-07	-1.38309	down
Zm00001d039888	0	5.05061	4.75924e-13	9.64773	up
Zm00001d003317	0.563017	1.89675	0.00330227	1.88103	up
Zm00001d020872	37.1963	7.56887	3.58807e-08	-2.0731	down
Zm00001d020871	4.66857	0.014762	2.80822e-08	-7.91788	down
Zm00001d003313	3.33693	0.838802	1.0551e-05	-1.78049	down
Zm00001d051272	248.827	105.249	0.00347015	-1.03716	down
Zm00001d005998	11.9201	3.27083	4.33633e-06	-1.64377	down
Zm00001d047062	1.46822	0.0414603	5.76147e-11	-4.78444	down
Zm00001d047067	28.9091	11.1399	0.00146812	-1.17126	down
Zm00001d047068	1.02595	2.45344	0.00753484	1.4445	up
Zm00001d003457	125.403	35.4286	3.2456e-08	-1.61573	down
Zm00001d043768	6.23326	2.15991	0.00364758	-1.32803	down
Zm00001d043762	3.46433	0.401539	1.26849e-18	-2.89778	down
Zm00001d006211	36.745	1.32099	2.6242e-40	-4.56601	down
Zm00001d006210	1.24974	0	1.17513e-10	-9.06616	down
Zm00001d006217	16.6128	0.772692	1.10517e-38	-4.19065	down
Zea_mays_newGene_1476	0.066751	2.81606	4.38668e-08	5.41724	up
Zm00001d050608	0	2.79517	8.02335e-14	9.86961	up
Zea_mays_newGene_1478	0.0502913	5.09454	7.71578e-21	6.79846	up
Zm00001d048567	9.41126	1.91378	2.23185e-09	-1.65392	down
Zm00001d053739	12.5319	3.88389	9.57399e-06	-1.48451	down
Zm00001d048563	7.80017	1.64782	5.09224e-08	-2.01981	down
Zm00001d053733	5.1577	0.220654	4.20374e-14	-4.23858	down
Zm00001d053731	4.55361	1.43177	0.00104465	-1.46389	down
Zea_mays_newGene_28682	0.0276657	2.5296	2.62256e-36	5.98333	up
Zm00001d040238	5.24687	8.45229	0.00199545	1.02997	up
Zm00001d033714	101.207	24.214	1.46015e-09	-1.86964	down
Zm00001d044808	1.52141	4.04612	0.00461114	1.61715	up
Zm00001d038526	0	4.27904	6.59616e-13	9.85406	up
Zea_mays_newGene_26300	2.86769	5.99996	0.00115848	1.21681	up
Zea_mays_newGene_2440	0	1.78559	1.39114e-12	9.56218	up
Zm00001d004109	0	4.92851	5.04059e-18	11.2901	up
Zm00001d051252	0.778126	13.1647	1.11114e-18	4.23778	up
Zm00001d041362	3.07606	6.46837	5.09468e-07	1.28165	up
Zea_mays_newGene_24673	0	3.68093	3.17095e-09	8.54385	up
Zm00001d005278	4.48161	0	3.81298e-14	-9.99186	down
Zea_mays_newGene_12233	0.01409	3.86814	1.09514e-27	7.61301	up
Zea_mays_newGene_12238	1.19713	0.00298333	5.40923e-13	-8.29128	down
Zm00001d031529	0.561492	22.5766	3.81296e-29	4.45403	up
Zm00001d038840	16.1848	6.76728	0.00612953	-1.0509	down
Zm00001d034172	4.36867	11.754	3.22236e-06	1.64388	up
Zm00001d054009	1.00889	2.80763	0.000574595	1.66995	up
Zea_mays_newGene_13182	1.76715	0	8.90972e-11	-8.94813	down
Zm00001d054001	12.0504	5.69563	1.85205e-07	-1.29863	down
Zm00001d028711	21.6988	7.85513	0.000148937	-1.2491	down
Zm00001d000350	69.7931	131.672	6.37363e-06	1.11685	up
Zm00001d035925	75.1254	19.8685	1.38562e-07	-1.50471	down
Zm00001d007427	1.58671	5.11118	3.52143e-05	1.89885	up
Zea_mays_newGene_9660	6.42282	0.085644	0.00987396	-5.84536	down
Zm00001d029042	0	9.49916	4.35204e-15	10.2904	up
Zm00001d013648	2.06491	0.0484257	7.88718e-07	-5.11352	down
Zm00001d032999	8.09186	16.7531	0.00687227	1.25109	up
Zea_mays_newGene_18895	2.98447	0.284856	4.47411e-05	-3.14972	down
Zea_mays_newGene_14325	37.4164	8.49361	7.36817e-05	-1.7549	down
Zm00001d037338	0.0873977	1.21858	0.000220625	3.89524	up
Zea_mays_newGene_21162	11.3681	0.0237297	6.74317e-58	-8.07942	down
Zm00001d032042	0.203338	2.41437	1.45457e-18	3.73478	up
Zm00001d007311	0.201944	1.18332	2.26695e-05	2.78775	up
Zm00001d007319	17.0737	111.279	1.25263e-26	2.90927	up
Zm00001d011076	64.534	16.972	0.000934631	-1.7515	down
Zea_mays_newGene_4953	0	1.2117	2.3785e-12	9.6843	up
Zea_mays_newGene_5391	0.545833	1.66394	5.03106e-05	2.41934	up
Zm00001d004664	139.551	48.5839	0.00116371	-1.34206	down
Zm00001d008329	72.3528	0.0896133	5.73019e-25	-9.0902	down
Zm00001d050635	1.01329	58.1922	2.27785e-07	6.01501	up
Zm00001d000153	5.01542	9.40711	0.00860256	1.17444	up
Zm00001d041525	2.70459	9.37675	9.92251e-09	2.01128	up
Zm00001d011132	4.22337	8.16572	0.0026065	1.13159	up
Zm00001d040023	1.90787	0.363408	0.00117992	-2.15386	down
Zm00001d024821	10.3241	0.140027	2.03471e-22	-5.4757	down
Zea_mays_newGene_28341	38.9049	0.0464007	3.33379e-06	-9.28405	down
Zm00001d039881	1.73626	3.086	0.00612953	1.21485	up
Zea_mays_newGene_18302	0.276638	1.50942	1.16075e-16	2.71407	up
Zea_mays_newGene_18304	0	2.12166	7.71267e-11	9.03203	up
Zm00001d035865	11.553	0.643419	2.73602e-19	-3.9634	down
Zm00001d015124	5.43783	0.0839847	1.14857e-18	-5.77413	down
Zm00001d011639	3.92639	0.0307883	1.28033e-10	-6.60011	down
Zm00001d011638	21.8571	4.17446	6.91966e-22	-1.969	down
Zm00001d042172	0.0523617	11.9706	1.02926e-05	8.12149	up
Zm00001d049855	2.90881	0.634433	1.60851e-08	-2.41658	down
Zm00001d049851	0.824528	3.3813	1.35094e-06	2.24543	up
Zm00001d014658	7.64337	2.997	1.6109e-05	-1.0684	down
Zm00001d052989	9.27848	0.0288873	1.18787e-15	-7.75382	down
Zm00001d013568	117.37	45.9805	0.00162297	-1.12858	down
Zm00001d030902	0	8.3205	6.00124e-18	11.2597	up
Zm00001d047456	4.39764	0.893074	4.56365e-05	-2.04627	down
Zm00001d047453	6.76043	1.63583	4.99927e-11	-2.17477	down
Zm00001d047458	16.595	0.897492	1.57275e-17	-3.94858	down
Zm00001d003559	177.318	787.772	3.39902e-23	2.36035	up
Zm00001d003553	0.0814073	0.966505	3.81906e-05	3.7078	up
Zm00001d041882	76.5755	24.5801	7.63289e-09	-1.42088	down
Zm00001d041886	0.00629567	5.27005	3.60499e-09	8.27132	up
Zm00001d039504	15.2465	0.271051	2.85333e-29	-5.55669	down
Zm00001d017634	3.53368	0	7.72651e-11	-8.91796	down
Zm00001d048484	0.997636	0.248172	0.00450342	-1.78642	down
Zm00001d044104	30.6321	4.34906	3.87551e-10	-2.60559	down
Zm00001d048487	0.00694167	0.920441	4.9209e-19	7.05799	up
Zm00001d012380	8.01044	2.01228	0.000801232	-1.80263	down
Zm00001d033595	3.23524	0.114648	5.06049e-07	-4.64692	down
Zm00001d033596	32.5037	13.5423	3.97288e-06	-1.0604	down
Zm00001d019400	47.1714	6.31304	0.000233837	-2.62748	down
Zm00001d002781	18.6284	30.9298	1.93996e-05	1.00124	up
Zm00001d048737	38.201	90.7058	1.2627e-09	1.44724	up
Zm00001d002782	18.8927	5.74294	0.000287263	-1.50672	down
Zm00001d002784	0.145078	1.84751	4.41386e-10	3.81938	up
Zm00001d048738	0	4.19539	1.53797e-10	8.96363	up
Zm00001d048739	0	1.98553	8.53177e-12	9.38849	up
Zm00001d036415	1.81977	4.95605	0.00644612	1.61356	up
Zm00001d024522	548.62	125.031	0.000433661	-1.95416	down
Zm00001d032244	0.046537	1.26956	8.44438e-09	4.84754	up
Zm00001d032240	3.12056	0.198152	0.00461811	-3.77255	down
Zm00001d034815	5.34718	0	1.02561e-12	-9.7111	down
Zm00001d034817	20.8912	7.87558	0.00497389	-1.23168	down
Zm00001d045760	0.637437	0.267291	0.000323822	-2.07491	down
Zm00001d049469	1.81318	12.4766	7.12675e-10	2.20592	up
Zm00001d001841	2.35551	0	2.85421e-09	-8.58291	down
Zm00001d001849	21.644	6.28352	0.000378794	-1.577	down
Zm00001d001848	3.38203	7.34977	0.00044602	1.4123	up
Zm00001d009694	4.38876	0.590653	4.75166e-08	-2.65445	down
Zm00001d029747	4.32125	1.27952	0.00114935	-1.54588	down
Zm00001d025316	8.33413	0.702168	1.31057e-10	-3.34542	down
Zea_mays_newGene_9004	0.417661	1.02681	0.00510392	2.19639	up
Zm00001d007901	61.6706	22.9265	8.62269e-07	-1.22615	down
Zm00001d026668	2.07644	0.714912	0.000128568	-1.34354	down
Zm00001d026664	11.3508	2.5505	5.73097e-05	-1.94647	down
Zm00001d026665	130.981	8.39011	4.42703e-44	-3.77217	down
Zea_mays_newGene_24681	4.56234	11.8931	8.60471e-08	1.55999	up
Zm00001d021127	5.09152	1.70962	2.06015e-05	-1.26302	down
Zm00001d021129	2.95178	0	7.63631e-12	-9.26193	down
Zea_mays_newGene_8351	4.41666	0.0458247	0.000130461	-6.12485	down
Zm00001d037738	64.8246	4.53246	2.23515e-20	-3.63604	down
Zm00001d037731	11.0155	2.74907	5.28564e-09	-1.60829	down
Zea_mays_newGene_940	6.17186	0.0154857	1.10815e-25	-8.57747	down
Zm00001d029686	6.3784	2.38649	6.14401e-05	-1.22639	down
Zm00001d033922	53.4454	138.541	2.08964e-07	1.54522	up
Zm00001d033926	0	4.62651	3.09025e-11	9.25865	up
Zm00001d011434	7.3165	0.605927	1.59919e-08	-3.36796	down
Zm00001d011438	2.77277	0.107499	3.21636e-07	-4.51622	down
Zm00001d011382	0.775141	2.42186	1.00947e-05	1.67796	up
Zm00001d039468	57.2282	16.2926	0.00234987	-1.597	down
Zm00001d007502	7.00026	18.1548	1.04308e-07	1.56158	up
Zm00001d007507	7.73689	2.47148	6.76339e-06	-1.37358	down
Zm00001d039460	8.83855	2.73606	7.74519e-08	-1.48187	down
Zea_mays_newGene_12896	0.97792	0.067493	3.93728e-08	-3.5448	down
Zm00001d020311	11.6987	21.6328	0.000759018	1.08381	up
Zm00001d020315	4.81204	8.80894	9.64606e-06	1.06842	up
Zm00001d053212	0.771768	5.83141	6.51277e-06	3.08186	up
Zm00001d052167	7.65233	0.618172	8.07456e-10	-3.40149	down
Zm00001d013819	0.464931	0.140782	0.00878855	-1.30868	down
Zm00001d014843	4.31444	0.297413	3.27235e-07	-3.58477	down
Zm00001d013814	2.00163	3.94994	0.00901099	1.17545	up
Zm00001d048135	10.3139	0.131423	4.59699e-25	-6.49965	down
Zm00001d048136	40.0243	0.154553	9.06837e-48	-7.65861	down
Zm00001d048131	11.2922	1.35345	9.40611e-13	-2.83978	down
Zea_mays_newGene_27305	2.76986	0	1.51924e-13	-9.70599	down
Zm00001d019173	13.0043	5.15266	7.67921e-06	-1.13192	down
Zm00001d002810	28.9008	8.4954	1.12545e-08	-1.57159	down
Zm00001d002814	1.61585	0.426033	0.00362045	-1.79833	down
Zm00001d012856	1.85776	3.62973	0.000161052	1.20953	up
Zm00001d012852	11.6513	3.33039	0.00178586	-1.56246	down
Zm00001d009084	168.157	22.3229	2.43073e-10	-2.74131	down
Zm00001d022427	0.904491	3.86894	3.27412e-15	2.21858	up
Zm00001d053975	6.94781	2.20946	3.75832e-05	-1.34068	down
Zm00001d010287	0.326468	1.42132	0.000197528	2.30736	up
Zm00001d010284	3.20329	0.20403	1.42005e-05	-3.72473	down
Zm00001d043075	26.6191	3.75756	1.88707e-18	-2.64523	down
Zm00001d047553	33.2248	4.51284	1.8475e-06	-2.66549	down
Zm00001d047555	11.9285	3.3663	0.000200691	-1.61115	down
Zm00001d047554	5.88404	0.985649	6.68143e-07	-2.32343	down
Zm00001d013489	8.22676	2.84946	0.00146624	-1.29376	down
Zm00001d013485	10.8958	3.32299	4.40871e-07	-1.46996	down
Zm00001d006903	33.6637	12.3167	0.00418839	-1.25538	down
Zm00001d013733	1.08277	0	8.4155e-10	-8.58445	down
Zm00001d039711	17.7871	6.95686	0.00504762	-1.15706	down
Zm00001d039712	0.317981	3.21218	7.73919e-18	3.23368	up
Zm00001d039714	0.860151	2.89396	3.03659e-07	1.92879	up
Zm00001d003744	0.0178357	0.868491	3.65178e-07	5.63463	up
Zm00001d044318	0.460157	1.63673	0.00178188	2.02458	up
Zm00001d044311	0	1.44185	5.60994e-10	8.67614	up
Zm00001d004430	0	5.25356	3.54661e-10	8.73159	up
Zm00001d004434	0	0.89428	3.16327e-08	8.11311	up
Zm00001d029940	7.23834	2.51058	0.000752949	-1.3299	down
Zm00001d045043	63.5626	24.6884	6.33861e-05	-1.28222	down
Zm00001d002595	3.87083	1.03228	5.63395e-05	-1.6482	down
Zm00001d002597	2.08776	8.70799	1.51324e-13	2.2727	up
Zea_mays_newGene_25202	0	0.992278	2.29415e-11	9.12315	up
Zea_mays_newGene_4509	0.790421	0	3.16374e-09	-8.44158	down
Zm00001d036629	1.2614	2.18841	0.00104833	1.09704	up
Zm00001d034667	77.7677	13.2979	2.53543e-31	-2.36569	down
Zm00001d028303	9.85372	1.16964	1.7517e-05	-2.87262	down
Zm00001d020152	10.3998	3.86883	1.83922e-05	-1.22603	down
Zea_mays_newGene_3990	4.57519	0.0100327	1.15874e-13	-7.30989	down
Zm00001d025509	897.9	190.498	4.30631e-11	-2.04412	down
Zm00001d021689	4.99942	0.231605	1.03675e-08	-4.11832	down
Zm00001d021685	0.010282	1.68681	3.19643e-21	7.07536	up
Zm00001d029164	86.955	26.5627	5.82989e-06	-1.51068	down
Zm00001d029163	13.7215	1.83606	1.08502e-08	-2.72256	down
Zm00001d021351	59.9232	107.363	0.000118097	1.01149	up
Zm00001d037501	23.5488	0	3.15051e-19	-11.4612	down
Zm00001d027900	154.512	9.25986	1.14645e-22	-3.88532	down
Zm00001d027901	832.111	262.436	5.86004e-05	-1.47913	down
Zm00001d027907	12.4482	3.17982	0.00128407	-1.79876	down
Zm00001d027904	7.44588	19.73	2.02829e-05	1.57914	up
Zm00001d026363	27.3179	9.48636	0.000130347	-1.32688	down
Zm00001d026362	5.64616	11.4065	9.2982e-08	1.24733	up
Zm00001d026369	28.8742	1.18774	2.38682e-19	-4.38546	down
Zea_mays_newGene_27896	3.20376	1.22409	0.000686039	-1.18846	down
Zm00001d028486	0	2.14962	4.40806e-11	9.0164	up
Zm00001d016755	0.52091	1.60865	0.002346	1.83866	up
Zm00001d014444	0.373958	2.23627	4.30937e-05	2.74724	up
Zm00001d029675	5.24596	0.642104	2.48249e-08	-2.85152	down
Zm00001d017939	2.11366	7.10715	4.45972e-07	1.94999	up
Zea_mays_newGene_6463	0	1.51406	2.57396e-08	8.1513	up
Zm00001d011195	4.09003	8.26265	0.000848675	1.25431	up
Zm00001d015477	4.38384	14.7916	0.00830122	1.92543	up
Zm00001d003277	40.9563	2.65949	6.50872e-52	-3.73326	down
Zm00001d043274	33.7806	13.9682	0.00139317	-1.05996	down
Zea_mays_newGene_11732	0.867363	0.019934	0.000233891	-4.55847	down
Zm00001d024597	0.57644	0	4.89869e-07	-7.64778	down
Zm00001d010154	6.78021	0.051256	6.89137e-13	-6.77884	down
Zm00001d053406	3.62453	0	4.73875e-08	-7.99748	down
Zm00001d003271	58.4009	106.452	0.00190531	1.08324	up
Zm00001d044076	1.8879	13.8717	3.5368e-15	3.058	up
Zm00001d031266	6.69911	1.23049	8.06141e-06	-2.23826	down
Zm00001d031267	19.3568	2.7156	2.50084e-12	-2.59376	down
Zm00001d038020	0.282338	2.48669	2.73715e-12	3.33839	up
Zm00001d038023	90.2229	11.5734	2.77917e-27	-2.78222	down
Zm00001d012263	13.2466	26.7871	7.90151e-12	1.53604	up
Zm00001d019036	0.839429	1.88665	0.00159249	1.2539	up
Zm00001d019034	582.077	115.921	2.82901e-10	-2.11735	down
Zm00001d041103	20.992	0	1.85028e-17	-10.9589	down
Zm00001d041105	8.78896	15.2593	4.63548e-05	1.0604	up
Zm00001d039866	0.404569	1.50574	0.00322527	2.08497	up
Zm00001d045381	2.31487	4.11915	0.00374923	1.01816	up
Zm00001d034460	1.29607	0.010336	5.19981e-09	-5.85878	down
Zm00001d050694	1.78025	0.202834	0.000361779	-2.83718	down
Zm00001d044387	49.0313	8.76598	0.000586457	-2.28444	down
Zm00001d044383	0	6.2632	2.53581e-16	10.8568	up
Zm00001d048603	3.00925	1.05525	0.000102916	-1.31448	down
Zm00001d047966	0.962939	2.60431	6.96027e-06	1.63187	up
Zm00001d047967	4.68929	0.032718	3.0247e-05	-6.89149	down
Zm00001d005945	18.8845	6.1213	0.00132442	-1.41642	down
Zm00001d010329	1.81864	0.657726	0.00732772	-1.26158	down
Zea_mays_newGene_9375	1.44318	0	4.62294e-12	-9.2454	down
Zea_mays_newGene_9373	0	17.1134	1.10994e-15	10.3797	up
Zm00001d037343	2.02024	0.389267	0.000102102	-2.07388	down
Zm00001d039037	129.505	46.9193	0.00672485	-1.28582	down
Zm00001d039039	1.05034	3.67952	0.00103889	1.85862	up
Zm00001d039038	8.89857	16.3279	0.00494828	1.05488	up
Zm00001d013672	2.2891	5.2172	0.00249997	1.37296	up
Zm00001d002623	62.1932	16.6106	7.56571e-07	-1.70475	down
Zm00001d002626	0.0665403	1.19547	4.85976e-12	4.3072	up
Zm00001d002625	5.95657	12.3826	0.000123159	1.13517	up
Zm00001d038348	5.01943	1.48063	6.61553e-07	-1.57106	down
Zm00001d007390	28.4048	83.026	1.61362e-09	1.73548	up
Zm00001d036122	23.9886	1.79297	1.91494e-39	-3.52532	down
Zm00001d036129	0	18.0473	3.97641e-23	12.674	up
Zea_mays_newGene_5324	6.7134	0	2.52312e-16	-10.6223	down
Zea_mays_newGene_3783	0	3.34267	4.47578e-14	10.6227	up
Zm00001d044923	7.52843	2.73918	0.00647249	-1.26312	down
Zm00001d037354	8.57888	1.01211	8.09453e-09	-2.79272	down
Zea_mays_newGene_5063	0	3.93004	5.39119e-13	9.73486	up
Zm00001d037355	12.651	2.06957	5.01955e-07	-2.42774	down
Zm00001d032371	2.88462	0	1.70473e-12	-9.60861	down
Zea_mays_newGene_4337	0	6.4681	8.89725e-18	11.0402	up
Zm00001d008905	17.7826	6.52246	0.000615256	-1.24676	down
Zm00001d008901	1.25972	0.126975	2.64528e-05	-3.00758	down
Zea_mays_newGene_24530	0.134496	3.59849	1.69955e-10	4.56053	up
Zm00001d005539	13.7396	4.59828	4.4938e-05	-1.31352	down
Zm00001d005535	2.14987	0.22232	5.38459e-06	-2.81362	down
Zm00001d031204	21.1782	0.819555	3.36686e-45	-4.50146	down
Zm00001d031209	115.388	24.2262	9.3649e-11	-2.03225	down
Zm00001d028118	2.80455	0.811419	0.0088356	-1.56305	down
Zm00001d028112	7.8603	14.0971	0.000552729	1.03914	up
Zm00001d030158	2.15867	0.22343	2.3131e-06	-3.05194	down
Zm00001d029648	0.0135753	0.752103	4.48663e-08	6.0742	up
Zm00001d027738	6.5139	0	2.25911e-16	-10.7708	down
Zea_mays_newGene_7017	8.41762	0.00556633	3.49663e-19	-9.98696	down
Zm00001d010639	29.5706	7.00003	9.8884e-16	-1.95946	down
Zm00001d018276	2.36872	0.218438	0.000406103	-3.21838	down
Zm00001d018278	30.2701	7.83941	6.59506e-08	-1.76496	down
Zm00001d016544	1.50091	0.554874	0.00301258	-1.22404	down
Zm00001d016548	2.17229	0	2.75988e-09	-8.40366	down
Zea_mays_newGene_7903	1.23113	0	1.69853e-07	-7.77533	down
Zea_mays_newGene_15155	1.59806	0.00908667	3.02941e-10	-7.49235	down
Zea_mays_newGene_22393	3.62923	0	2.03067e-10	-8.7863	down
Zm00001d041593	72.1274	26.0058	8.5885e-12	-1.27365	down
Zea_mays_newGene_10653	8.62435	0	2.63582e-20	-11.7855	down
Zea_mays_newGene_5508	2.80357	0.0297497	9.01389e-09	-5.67144	down
Zm00001d041597	5.64347	1.8709	0.000206627	-1.39398	down
Zm00001d051900	1.88418	4.077	0.0021931	1.19056	up
Zm00001d005837	15.0018	2.88934	5.48335e-05	-2.15036	down
Zm00001d024414	0.192259	7.04867	4.40623e-08	5.24291	up
Zm00001d047187	53.7115	10.1108	1.25924e-16	-2.21522	down
Zea_mays_newGene_1081	11.6326	0.0122583	2.82681e-30	-8.97396	down
Zm00001d010255	2.24299	0.546014	0.00221197	-1.80568	down
Zm00001d006551	172.246	54.6134	0.000230203	-1.47562	down
Zm00001d006553	0.104259	6.28814	4.95029e-42	6.05864	up
Zm00001d039582	4.13515	0.731023	8.45591e-14	-2.27901	down
Zm00001d038186	6.21814	11.6789	0.00302295	1.1525	up
Zm00001d013301	0.787543	1.9112	1.05343e-06	1.55499	up
Zm00001d013300	24.9859	9.06483	1.04097e-06	-1.27972	down
Zm00001d002703	4.62933	11.4112	1.44145e-07	1.50295	up
Zm00001d002704	146.433	46.748	9.3649e-11	-1.44097	down
Zm00001d002707	20.0747	1.25486	2.97508e-09	-3.84643	down
Zm00001d036328	1.80502	0.419344	0.000290645	-1.89548	down
Zm00001d032138	9.51574	1.28239	0.000741626	-2.67201	down
Zm00001d036496	5.92838	15.9522	4.41692e-08	1.50631	up
Zm00001d036494	8.99967	16.8525	8.70479e-06	1.07445	up
Zm00001d003071	17.8725	4.70544	1.46677e-07	-1.72213	down
Zm00001d045498	4.05778	0.36751	0.0002857	-3.25618	down
Zm00001d042723	1.73449	0.082	4.78257e-09	-4.02933	down
Zm00001d042721	18.3994	3.25542	4.45812e-10	-2.31467	down
Zm00001d043898	2.13656	0.248728	0.00135841	-2.79047	down
Zm00001d043895	2.2942	5.85363	4.11395e-06	1.72152	up
Zm00001d009619	11.1289	2.26005	0.00279884	-1.91535	down
Zm00001d046916	7.00154	32.2198	1.17117e-05	2.3753	up
Zea_mays_newGene_24086	7.35493	0	5.0908e-13	-9.66432	down
Zm00001d005047	2.51074	5.97702	8.97458e-05	1.43395	up
Zm00001d034237	10.9177	2.77632	0.000397712	-1.78113	down
Zm00001d034232	3.56095	0.194618	2.40532e-05	-3.96241	down
Zm00001d000196	9.76567	2.24673	5.23787e-06	-1.91175	down
Zea_mays_newGene_13734	1.2923	0.0958983	8.66309e-06	-3.527	down
Zm00001d027533	35.5135	10.1804	3.3505e-07	-1.60505	down
Zm00001d027532	4.6171	41.9916	5.86985e-09	3.30234	up
Zm00001d027530	38.585	2.03759	1.59981e-34	-4.0297	down
Zm00001d010511	1.75001	6.56454	6.13365e-06	2.0869	up
Zm00001d010516	0	1.83358	1.34191e-08	8.51442	up
Zm00001d027286	0.377932	1.40253	0.00146453	2.04923	up
Zm00001d036866	0	76.6573	1.31235e-28	14.1019	up
Zm00001d029250	1.99349	0	3.25329e-12	-9.32932	down
Zm00001d033300	9.62324	0.470849	9.38577e-26	-4.083	down
Zm00001d052585	1.93011	0	1.6081e-08	-8.23231	down
Zea_mays_newGene_21041	0	1.66807	7.72691e-13	10.1862	up
Zm00001d029872	7.55469	2.47093	5.84713e-05	-1.40198	down
Zm00001d021677	3.24301	0.196704	1.94725e-11	-3.77633	down
Zm00001d046274	0	1.09069	6.45332e-09	8.36346	up
Zm00001d016865	6.25102	15.1052	1.0262e-05	1.46353	up
Zm00001d008209	42.2253	13.0686	0.000611872	-1.4896	down
Zm00001d020374	7.66007	18.8209	5.93074e-14	1.70887	up
Zm00001d004053	0.002193	1.04639	9.39508e-11	7.77715	up
Zm00001d015829	31.5168	5.9234	7.17753e-18	-2.20325	down
Zm00001d020395	66.9904	0.28195	1.278e-39	-7.6525	down
Zm00001d050032	4.32211	9.24092	0.0004597	1.31873	up
Zm00001d013313	16.7473	0.373412	1.19497e-12	-5.1327	down
Zm00001d031430	9.54797	28.6884	2.34257e-18	1.62466	up
Zm00001d021442	0.687481	1.79848	0.00354113	1.61004	up
Zea_mays_newGene_21898	2.32884	0	2.05625e-12	-9.50499	down
Zm00001d021901	9.15617	2.60001	0.000126829	-1.59283	down
Zm00001d021903	0.003656	0.673471	2.80623e-08	7.29488	up
Zm00001d017539	10.9278	3.5875	1.38093e-08	-1.39029	down
Zm00001d017536	1.52002	3.20366	0.0017942	1.27805	up
Zea_mays_newGene_27385	4.58408	1.21145	0.00632638	-1.72809	down
Zm00001d016662	53.3747	17.8274	1.24577e-05	-1.39379	down
Zm00001d022139	76.8616	20.7482	1.85168e-10	-1.69521	down
Zea_mays_newGene_16906	1.66551	0.275115	0.000639998	-2.06325	down
Zea_mays_newGene_16902	0	0.441591	2.83917e-08	8.16787	up
Zea_mays_newGene_27920	0.694406	1.62112	1.56658e-08	1.50781	up
Zm00001d018400	3.45889	9.35646	0.00549043	1.64752	up
Zm00001d018407	8.45999	0.953415	2.46026e-20	-2.93955	down
Zm00001d049954	121.217	34.1198	2.28565e-09	-1.6246	down
Zm00001d000230	26.5719	55.1518	0.000108179	1.24519	up
Zea_mays_newGene_15341	0.185922	2.32663	1.06393e-15	3.87035	up
Zea_mays_newGene_15340	0.693311	0.698782	4.95245e-07	2.16635	up
Zm00001d047883	91.5297	33.7533	6.00923e-06	-1.25348	down
Zm00001d050265	41.7644	10.4553	5.0929e-12	-1.72161	down
Zm00001d013406	38.5587	15.0393	0.00343518	-1.12295	down
Zm00001d024204	14.5365	1.34158	2.21379e-20	-3.20132	down
Zm00001d050845	1.8799	0	4.70882e-10	-8.62601	down
Zm00001d050840	46.03	19.0771	0.00514997	-1.09368	down
Zm00001d015581	2.31521	0.789017	0.00334074	-1.36477	down
Zm00001d015589	12.4577	0.268484	8.93534e-39	-5.29294	down
Zm00001d015588	0	2.64069	1.29045e-08	8.29918	up
Zm00001d006329	73.1978	9.45995	3.09168e-21	-2.75718	down
Zea_mays_newGene_1273	0	1.75998	7.63199e-21	12.0543	up
Zea_mays_newGene_1272	0	2.30033	4.32978e-15	10.3616	up
Zm00001d043610	28.932	3.3588	0.000423747	-2.95641	down
Zm00001d043614	14.9679	4.60787	0.00150389	-1.50241	down
Zm00001d044061	0.486564	2.58385	3.17153e-11	2.59121	up
Zm00001d044068	1.51359	5.85995	7.36815e-12	2.15137	up
Zm00001d032815	13.945	2.77368	1.92022e-16	-1.97008	down
Zm00001d038449	1.0623	2.10414	0.0035818	1.12211	up
Zm00001d033496	423.262	162.827	0.000478892	-1.16225	down
Zm00001d044394	1.34854	3.0055	0.000699995	1.33175	up
Zm00001d044396	4.03565	328.694	3.35293e-11	6.50701	up
Zm00001d045948	8.50431	2.15239	0.000140824	-1.76471	down
Zm00001d044399	9.43602	659.422	6.74298e-10	6.29037	up
Zm00001d036510	0.777237	2.84157	0.000678204	2.0274	up
Zm00001d002512	7.97586	1.44552	0.000107716	-2.22784	down
Zm00001d032362	8.35713	3.04586	0.00452404	-1.09581	down
Zm00001d034917	0.0776047	2.73047	9.93528e-17	5.16963	up
Zm00001d034916	0.882112	3.19416	0.00116662	2.08297	up
Zm00001d049545	6.804	13.1588	0.000149744	1.15565	up
Zm00001d001967	5.95533	14.6676	5.81294e-07	1.48664	up
Zm00001d042572	46.6013	4.02686	6.23216e-27	-3.33501	down
Zm00001d042574	3.88529	0.170321	7.73569e-05	-4.2848	down
Zm00001d042575	3.1193	0.543393	3.31638e-09	-2.24098	down
Zm00001d051674	0.340928	1.06348	5.02664e-05	1.90058	up
Zm00001d031636	11.5502	26.9548	1.24537e-05	1.40173	up
Zm00001d034001	19.3136	5.36345	2.66065e-07	-1.64871	down
Zm00001d034007	137.152	272.351	0.000941991	1.18805	up
Zm00001d034008	0	2.92249	3.82045e-11	9.06612	up
Zea_mays_newGene_12699	1.69184	0.185497	0.000165155	-3.0097	down
Zm00001d002996	12.323	3.18369	5.97939e-06	-1.75984	down
Zm00001d035649	1.569	3.99003	0.00652334	1.5545	up
Zm00001d032144	1.21404	4.65756	0.000879759	2.13409	up
Zm00001d028408	9.10124	0.413427	2.83489e-06	-4.18556	down
Zm00001d036989	0.103228	0.864992	4.00545e-06	3.22535	up
Zm00001d036984	2.03878	0.359619	7.29104e-06	-2.28505	down
Zm00001d036986	3.64934	14.6529	0.00205807	2.14258	up
Zm00001d036981	16.6837	6.95263	3.44448e-06	-1.16587	down
Zm00001d052308	2.31096	0.732778	0.00158368	-1.48413	down
Zm00001d006069	18.6429	5.29958	6.38983e-05	-1.63682	down
Zea_mays_newGene_22521	0	0.312555	2.17704e-10	8.90357	up
Zea_mays_newGene_22524	6.73195	0.0283627	7.03717e-43	-7.65278	down
Zea_mays_newGene_26630	2.84272	0.0508603	6.04584e-06	-5.54284	down
Zea_mays_newGene_21369	0.0272157	4.42748	3.06973e-19	7.32275	up
Zea_mays_newGene_18660	1.85584	0.00891233	7.8183e-17	-7.3477	down
Zm00001d023577	27.7811	0.159293	2.19778e-13	-7.00651	down
Zm00001d007267	775.977	1439.8	0.000443176	1.08137	up
Zm00001d017462	27.8978	1.45898	1.58124e-29	-4.05014	down
Zm00001d017461	7.20861	2.42119	8.46824e-05	-1.36373	down
Zm00001d014347	0.0474323	4.42455	1.14662e-15	6.11855	up
Zm00001d040725	2.59235	5.82142	0.000120482	1.34446	up
Zm00001d040726	2.9203	0.778556	2.59101e-05	-1.70018	down
Zea_mays_newGene_29194	1.75228	4.43461	0.00751604	1.64073	up
Zm00001d025065	1.0469	0.022615	2.90128e-08	-5.19664	down
Zm00001d041455	5.05316	23.8434	0.000430545	2.40532	up
Zea_mays_newGene_13952	0	5.65383	6.11321e-16	10.4949	up
Zm00001d052751	6.70457	14.7983	4.21771e-08	1.36385	up
Zea_mays_newGene_27224	0.302014	3.35521	3.77056e-05	3.63609	up
Zm00001d017706	7.98425	17.9893	0.00403309	1.37276	up
Zm00001d012956	52.0832	7.44639	8.63559e-15	-2.60699	down
Zm00001d053226	0.0255523	3.97541	8.74323e-16	7.21525	up
Zm00001d016256	0	4.57881	9.02195e-14	9.85966	up
Zm00001d016254	0.714206	7.1715	7.14561e-26	3.51103	up
Zm00001d048925	17.3276	45.6006	0.00683815	1.56388	up
Zm00001d022306	1.33463	2.79762	0.00989923	1.21889	up
Zm00001d042372	20.9826	8.83148	0.000772219	-1.03927	down
Zm00001d049038	22.2433	43.0809	1.32439e-08	1.12735	up
Zm00001d000379	15.6738	5.10098	7.36817e-05	-1.40382	down
Zm00001d011700	0.398221	1.23822	0.000222528	1.7328	up
Zm00001d011708	3.4763	0.559056	8.79594e-08	-2.44222	down
Zm00001d053830	0.0669853	2.96895	0.00746558	5.58106	up
Zm00001d053834	365.554	99.0448	9.1841e-09	-1.67003	down
Zm00001d016736	325.9	641.111	0.00482706	1.15079	up
Zm00001d018611	0.0107727	19.9509	1.63408e-19	10.7647	up
Zm00001d002332	15.8998	2.17457	1.70392e-06	-2.38339	down
Zm00001d002762	124.706	21.4941	0.000344202	-2.3182	down
Zm00001d006825	1.24476	0.0516397	3.8964e-07	-4.33056	down
Zm00001d006793	1.37783	0.158084	2.14856e-07	-2.87806	down
Zm00001d006790	122.288	26.6753	8.92877e-14	-1.85618	down
Zm00001d053160	2.41041	8.96842	0.000333085	2.10151	up
Zm00001d028601	89.0571	242.194	6.42408e-09	1.66476	up
Zm00001d039614	8.69339	3.40467	0.00182894	-1.16937	down
Zm00001d039617	0.451978	2.67791	6.63955e-08	2.60418	up
Zm00001d039616	9.13144	3.68581	0.00626503	-1.09268	down
Zm00001d003176	4.63302	8.66497	1.43782e-05	1.09077	up
Zm00001d047728	1.10999	3.10593	6.37536e-06	1.69505	up
Zm00001d025905	2.13773	0.460481	2.55387e-06	-2.293	down
Zm00001d012546	5.92312	2.41434	0.00343157	-1.1526	down
Zm00001d012544	0.379232	1.09919	0.0048573	1.6495	up
Zm00001d012545	13.3585	5.56393	0.00508304	-1.06644	down
Zm00001d019573	5.7692	10.1489	2.53661e-05	1.02094	up
Zm00001d035960	6.65291	107.745	1.61048e-60	4.17105	up
Zm00001d019576	2.73301	0.998931	0.00834651	-1.23566	down
Zm00001d044213	5.31804	0.738076	2.54896e-12	-2.64987	down
Zm00001d044212	15.5682	2.79002	8.70695e-07	-2.24343	down
Zm00001d044217	16.0573	0.623	2.92884e-14	-3.89981	down
Zm00001d044219	0.018361	2.48166	7.73597e-16	6.74654	up
Zm00001d039214	1.25672	2.31629	0.00956641	1.10099	up
Zm00001d048023	1.55309	3.61954	3.23315e-08	1.36371	up
Zea_mays_newGene_10844	0.0129317	3.56908	7.6739e-12	7.99441	up
Zm00001d008632	1.54635	0.062715	1.82641e-08	-4.4154	down
Zm00001d008631	0.953032	1.14644	0.000670104	1.86383	up
Zea_mays_newGene_9865	1.83297	4.01902	4.36937e-06	1.36232	up
Zm00001d021896	5.33826	0.142146	1.15903e-23	-4.93816	down
Zm00001d008989	0	2.47408	1.56658e-08	8.25825	up
Zm00001d021897	0.896761	0.08146	6.12966e-06	-3.22393	down
Zea_mays_newGene_24826	0.021628	3.25815	8.60152e-31	7.26113	up
Zm00001d009582	6.39801	16.6756	0.000730663	1.59193	up
Zm00001d009586	4.84268	0.093227	7.11247e-12	-5.51278	down
Zea_mays_newGene_3894	0	4.96562	1.10926e-13	9.83443	up
Zm00001d028199	2.63853	0.190413	0.00223237	-2.69449	down
Zea_mays_newGene_3891	2.30868	0	4.99074e-13	-9.58039	down
Zm00001d031289	11.7556	1.4748	9.62359e-13	-2.76721	down
Zm00001d025266	0.102077	2.83709	9.22527e-14	4.84631	up
Zm00001d031860	25.4294	45.5518	3.80112e-05	1.05499	up
Zm00001d021015	1.50531	2.27997	0.00154061	1.0466	up
Zm00001d037427	0.509825	12.9724	3.65784e-25	4.8098	up
Zm00001d026240	15.0297	3.68941	0.00327624	-1.82949	down
Zea_mays_newGene_28922	2.45116	0.005537	2.83588e-11	-8.07211	down
Zea_mays_newGene_28928	0	3.08189	1.34541e-17	11.0017	up
Zm00001d016016	218.158	57.4997	1.57213e-06	-1.75655	down
Zm00001d022542	28.7552	5.80191	1.85421e-10	-2.13745	down
Zm00001d011543	218.081	60.366	2.1069e-05	-1.64571	down
Zea_mays_newGene_22316	4.20776	7.57634	3.12458e-05	1.04581	up
Zm00001d015329	3.56805	1.27424	2.72875e-05	-1.25061	down
Zea_mays_newGene_20801	0	3.61525	8.06125e-13	9.69592	up
Zm00001d011093	43.9043	99.6212	1.17606e-05	1.37674	up
Zm00001d043336	0.563862	0.093487	0.00303843	-2.29647	down
Zm00001d043333	1.9527	0	8.09453e-09	-8.75997	down
Zm00001d043338	8.69517	0.978159	6.89316e-07	-2.92775	down
Zm00001d043480	18.2121	2.1995	1.71463e-13	-2.82278	down
Zm00001d044558	0	10.9012	2.10111e-12	9.54305	up
Zea_mays_newGene_15840	3.00807	41.5991	1.09037e-42	3.77568	up
Zm00001d040681	2.95645	9.81359	2.67017e-06	1.94862	up
Zea_mays_newGene_23863	0.805153	4.82056	0.000112166	2.71445	up
Zea_mays_newGene_23865	6.57716	0.708358	2.71829e-08	-2.53862	down
Zm00001d053367	0.149596	1.71654	7.95845e-05	3.63859	up
Zea_mays_newGene_11168	0	1.00977	2.2099e-09	8.60791	up
Zm00001d014062	4.12629	0.473279	4.15045e-05	-2.86524	down
Zm00001d014060	2.16025	0.205991	6.24904e-06	-3.09574	down
Zm00001d021973	6.20737	1.75586	9.8698e-05	-1.64915	down
Zm00001d019370	0.147319	0.723507	3.49953e-05	2.49254	up
Zm00001d017002	121.463	0.717819	1.25741e-63	-7.14129	down
Zm00001d012032	0.880909	0	2.81346e-12	-9.38485	down
Zm00001d044769	113.436	19.3656	2.96868e-08	-2.3502	down
Zea_mays_newGene_7513	1.80622	0	4.66463e-10	-8.77756	down
Zm00001d044763	1.35252	6.485	0.00471223	2.52711	up
Zm00001d048226	3.67497	13.2549	0.000469242	2.01765	up
Zea_mays_newGene_27411	0.483018	5.54885	1.8828e-13	3.72602	up
Zm00001d002965	143.649	21.7797	5.91873e-05	-2.55099	down
Zm00001d002967	16.7567	6.12627	5.30554e-05	-1.11699	down
Zm00001d002960	7.39786	0	3.06708e-11	-9.29182	down
Zm00001d034541	0.0424853	1.9883	1.88955e-07	5.76817	up
Zm00001d034547	7.71508	0.358597	2.72655e-09	-4.15978	down
Zm00001d011788	1.49877	0.070177	2.02006e-08	-4.03637	down
Zm00001d009877	263.133	566.675	2.87587e-05	1.28849	up
Zm00001d015377	3.46848	14.5602	8.62534e-07	2.34634	up
Zm00001d035135	510.705	1555.02	3.9459e-15	1.79967	up
Zm00001d050770	0	6.89945	1.28798e-16	10.6799	up
Zm00001d010599	9.1615	8.76993	3.06159e-06	1.20085	up
Zm00001d010594	2.31676	0.234477	0.00287828	-3.09412	down
Zea_mays_newGene_9585	2.39086	0	3.26048e-12	-9.42177	down
Zm00001d052939	1.07075	0.189259	0.00685613	-2.26495	down
Zm00001d052937	8.20992	0.0996397	0.00325681	-6.19621	down
Zm00001d002105	91.5845	25.2934	6.7419e-09	-1.6481	down
Zm00001d037150	11.7062	43.4793	4.95975e-07	2.07001	up
Zm00001d037151	0.359693	4.83268	3.99287e-16	3.9118	up
Zm00001d037153	5.40874	0	6.1069e-14	-10.5618	down
Zm00001d013022	43.9268	9.35748	4.41017e-21	-2.02906	down
Zm00001d013020	0.156623	1.72378	1.5805e-08	3.64425	up
Zm00001d028835	4.08227	0.924308	8.35739e-06	-1.9181	down
Zm00001d007058	6.67827	2.26665	0.00927619	-1.15348	down
Zea_mays_newGene_322	0	11.6266	2.18368e-28	13.8253	up
Zm00001d033389	133.951	17.9373	4.18119e-15	-2.70632	down
Zm00001d033380	11.8228	0	4.3226e-13	-9.62616	down
Zm00001d044401	10.3015	616.732	7.03322e-21	6.08182	up
Zm00001d044402	16.9317	1150.4	4.9265e-21	6.23924	up
Zm00001d032475	153.052	45.4519	1.23133e-12	-1.5558	down
Zm00001d032470	0.803124	1.51148	0.00423655	1.11125	up
Zm00001d032471	0.714959	4.19304	1.66197e-10	2.73106	up
Zm00001d023929	316.845	682.697	4.89366e-05	1.28928	up
Zm00001d008287	25.48	6.02259	1.27525e-05	-1.88023	down
Zea_mays_newGene_4470	0	1.12589	2.4746e-13	10.1131	up
Zm00001d040787	0	28.195	6.667e-18	11.0569	up
Zm00001d006274	0.636508	1.12668	0.00847377	1.04261	up
Zm00001d040780	9.20552	0.991357	9.55408e-10	-2.95291	down
Zea_mays_newGene_22932	0.039287	0.524774	1.06068e-07	3.77344	up
Zea_mays_newGene_12180	1.70101	4.34887	3.05086e-05	1.56017	up
Zm00001d020578	1.28723	9.73252	5.16831e-18	3.12735	up
Zea_mays_newGene_11987	0.161606	0.867304	7.60067e-13	2.63799	up
Zm00001d021197	75.0816	15.4638	4.50608e-11	-2.09376	down
Zm00001d006755	0.805302	0.0103097	1.51434e-09	-6.14149	down
Zm00001d030745	8.63384	0.035577	3.06908e-24	-7.57001	down
Zm00001d017240	43.6171	8.41932	9.57779e-14	-2.16877	down
Zm00001d021226	36.0524	4.19442	5.93379e-08	-2.85507	down
Zea_mays_newGene_7351	2.16932	0.00961967	6.24182e-11	-6.52368	down
Zea_mays_newGene_2950	0	15.1002	2.54158e-22	12.336	up
Zm00001d018334	51.9653	20.4868	0.000332145	-1.17827	down
Zm00001d018338	16.4327	1.10149	5.90531e-18	-3.80724	down
Zm00001d048953	16.11	33.732	0.000724016	1.24506	up
Zea_mays_newGene_7820	8.05917	0	2.84857e-17	-11.0832	down
Zm00001d018485	3.1103	7.12722	0.00535645	1.42781	up
Zm00001d018487	80.3484	32.789	1.61664e-07	-1.07437	down
Zm00001d023267	0.366464	7.74113	4.38902e-37	4.46241	up
Zm00001d023265	1.7158	11.6133	8.94463e-16	2.79555	up
Zm00001d032424	0.905508	1.88384	0.00476774	1.25666	up
Zm00001d047801	4.63704	0.989675	0.00283403	-2.04822	down
Zm00001d023480	1.88384	0.164434	4.44097e-10	-3.2798	down
Zea_mays_newGene_7189	4.6137	0.098027	2.28427e-11	-5.26436	down
Zm00001d043853	24.2886	0.0810683	2.43532e-09	-7.87452	down
Zm00001d025887	11.2791	3.47486	1.3635e-07	-1.48499	down
Zm00001d015509	35.8208	10.9843	6.48312e-06	-1.49437	down
Zm00001d041922	6.70465	0.584823	0.00098464	-3.30887	down
Zm00001d006453	2.08302	3.59971	0.00319264	1.04687	up
Zm00001d039461	1.23192	4.71265	6.12987e-07	2.11735	up
Zm00001d053530	0	12.4529	1.92347e-15	10.3434	up
Zm00001d013228	3.34401	6.3291	0.00208577	1.01051	up
Zm00001d013220	237.781	55.0803	2.04251e-12	-1.93575	down
Zm00001d013221	5.25797	1.16531	1.55869e-05	-1.98113	down
Zm00001d041690	1.68965	0.548308	0.00654924	-1.4007	down
Zm00001d038734	4.20104	1.14397	1.74475e-08	-1.74003	down
Zm00001d040340	14.7359	1.15772	1.63804e-16	-3.53636	down
Zm00001d045336	18.9489	5.05231	1.95502e-05	-1.66872	down
Zm00001d018819	31.1001	12.4651	3.79442e-06	-1.12549	down
Zm00001d051360	0.710849	2.14303	0.000944994	1.78865	up
Zm00001d003248	11.6359	0.443728	2.58186e-31	-4.38985	down
Zm00001d042642	2.4032	0.298076	3.28476e-05	-2.68182	down
Zm00001d015603	3.21322	6.42776	0.000519177	1.20123	up
Zm00001d003925	2.15257	3.84412	0.00832528	1.02361	up
Zm00001d043992	58.5091	3.42299	5.98019e-38	-3.92216	down
Zm00001d046813	27.7787	4.64257	1.71275e-09	-2.3299	down
Zm00001d046812	97.8801	7.7686	7.80186e-16	-3.4518	down
Zm00001d032729	1.43998	0	5.62909e-11	-8.93438	down
Zm00001d003861	3.4262	0.294408	7.54041e-08	-3.3203	down
Zm00001d051589	1.83853	6.88269	3.7125e-11	2.1064	up
Zea_mays_newGene_24160	25.1091	0.0419627	4.34669e-06	-8.9194	down
Zm00001d003358	13.3953	1.32232	1.74967e-13	-3.07812	down
Zm00001d053987	1.14114	2.64226	0.000246089	1.43073	up
Zea_mays_newGene_16101	0	5.20391	4.35694e-14	9.98504	up
Zm00001d033886	0.541848	1.66816	0.00231247	1.76475	up
Zm00001d033882	72.9805	24.8496	0.00133782	-1.35154	down
Zm00001d033883	8.0025	0	3.88087e-12	-9.47146	down
Zea_mays_newGene_13073	3.41702	0.013212	5.44214e-05	-7.23061	down
Zm00001d029725	28.5369	12.3888	0.000832622	-1.0101	down
Zm00001d017203	18.4535	6.50301	0.00028647	-1.27646	down
Zm00001d027369	16.3321	27.9561	0.000703027	1.02688	up
Zm00001d027366	32.8868	9.13759	8.02965e-07	-1.62436	down
Zm00001d027367	16.822	2.40424	5.71403e-15	-2.6136	down
Zm00001d027361	28.1296	12.2825	0.00209669	-1.00509	down
Zm00001d036904	87.3604	36.7205	0.000182022	-1.03504	down
Zm00001d036900	0.895619	0.054024	3.28729e-05	-3.76187	down
Zm00001d029359	12.8782	0.213753	3.16981e-17	-5.56618	down
Zm00001d029350	0.61813	3.67327	0.00583469	2.72247	up
Zm00001d029353	133.892	0.519864	1.49093e-34	-7.66499	down
Zm00001d029356	9.38492	0.372483	4.39028e-09	-4.06268	down
Zm00001d032844	2.67075	0	1.91574e-08	-8.0913	down
Zm00001d037783	1.29961	0.267511	0.00469049	-2.118	down
Zm00001d021266	5.55854	0.743006	0.00498801	-2.68589	down
Zm00001d036018	11.2598	4.25682	0.00572909	-1.17197	down
Zm00001d036010	2.878	6.74375	1.43114e-05	1.44909	up
Zm00001d036016	9.74236	2.13666	0.000488006	-2.01522	down
Zea_mays_newGene_8443	0.521927	0.0636223	0.00651813	-2.50586	down
Zea_mays_newGene_8446	0.0440883	1.08402	3.24397e-07	4.8021	up
Zm00001d022307	21.4373	7.23245	0.000656468	-1.36215	down
Zea_mays_newGene_2365	1.1596	1.93884	9.49703e-09	1.80613	up
Zm00001d031191	2.92663	0.450707	0.00169772	-2.38865	down
Zea_mays_newGene_10759	0.733029	2.4363	0.000584183	2.0132	up
Zm00001d004716	19.7833	3.31218	1.92018e-27	-2.3354	down
Zm00001d009741	0.515985	6.46887	3.00652e-07	3.83885	up
Zm00001d021264	1.31765	0.23963	0.0059631	-2.22081	down
Zea_mays_newGene_24407	5.91628	0.052305	1.56972e-10	-6.21409	down
Zm00001d033402	2.47875	11.6429	8.99571e-12	2.37725	up
Zm00001d005944	6.09355	1.31671	1.70813e-06	-1.83227	down
Zm00001d021529	25.6189	11.0431	0.000349106	-1.01921	down
Zm00001d028606	56.5565	23.6481	0.000192599	-1.03685	down
Zea_mays_newGene_3968	0.603189	0	1.19864e-08	-8.15586	down
Zm00001d006176	3.22395	0.680956	8.94369e-06	-2.05302	down
Zm00001d026554	3.5699	0.182093	1.28095e-12	-4.00183	down
Zm00001d052252	22.8644	9.32027	0.00956803	-1.11502	down
Zm00001d015328	6.73752	16.3319	2.11355e-05	1.02529	up
Zm00001d027603	0	12.2081	8.1852e-20	11.6644	up
Zm00001d015327	716.6	300.076	2.57614e-08	-1.04656	down
Zm00001d048532	0.970919	0.252967	0.00793051	-1.71473	down
Zm00001d022078	6.61851	0.723731	1.63609e-06	-2.99285	down
Zm00001d022075	1.78523	0.230558	1.77803e-05	-2.73196	down
Zm00001d017780	50.5728	15.2078	0.00260621	-1.5379	down
Zm00001d011838	4.80769	0.928229	0.00218557	-2.17256	down
Zm00001d011832	3.09098	0.949619	0.000182221	-1.50501	down
Zm00001d011830	4.33402	1.17532	1.01386e-06	-1.6427	down
Zm00001d052277	2.55324	0.480911	0.000208135	-2.18363	down
Zm00001d016438	116.009	8.84987	6.59452e-16	-3.52335	down
Zm00001d022381	62.367	109.095	7.91624e-05	1.10819	up
Zm00001d011786	0.318392	3.31126	0.00131545	3.66042	up
Zm00001d014493	53.9048	8.7023	1.04267e-07	-2.44082	down
Zm00001d018693	34.5615	14.4105	0.00397276	-1.07465	down
Zm00001d018694	5.23608	10.0847	0.00377471	1.14881	up
Zm00001d018696	2.51783	0.098352	3.65756e-06	-4.45491	down
Zea_mays_newGene_11665	0	4.05885	1.09772e-18	11.2589	up
Zea_mays_newGene_17844	0.144358	4.56496	1.3567e-30	4.83345	up
Zm00001d050340	4.82828	0.307007	1.56032e-16	-3.74039	down
Zm00001d046746	7.04223	0.677409	1.05604e-06	-3.14167	down
Zm00001d046748	9.31916	39.5225	0.00148774	2.27821	up
Zm00001d005212	0.00696833	0.840627	2.79703e-06	6.23588	up
Zm00001d012670	0.296444	0.932651	0.00093379	1.799	up
Zm00001d038820	1.62139	0.170316	0.00147442	-3.03756	down
Zm00001d010494	1.71318	0.126959	0.000229461	-3.48948	down
Zm00001d010493	6.42749	13.0832	6.65244e-07	1.22699	up
Zm00001d010499	8.00236	37.6715	5.93181e-10	2.39627	up
Zm00001d039349	9.51459	34.6452	2.78444e-19	2.04901	up
Zm00001d041719	17.2928	6.08761	3.06553e-07	-1.30914	down
Zm00001d041716	10.285	2.2489	1.70365e-12	-2.41709	down
Zm00001d041710	21.8544	8.13764	0.000192181	-1.22995	down
Zm00001d033068	5.78307	0.230912	9.45959e-17	-4.41125	down
Zm00001d033066	71.619	21.1843	1.77145e-13	-1.56675	down
Zm00001d039693	1.47576	2.52452	0.000293988	1.01237	up
Zm00001d053704	0.305764	2.91304	6.39601e-13	3.40884	up
Zm00001d006172	5.19206	0	1.11684e-15	-10.4382	down
Zm00001d048538	30.6521	0.0618313	7.39801e-07	-8.5579	down
Zm00001d048539	4.45047	10.2656	1.05045e-06	1.41624	up
Zm00001d025998	4.75356	1.68746	0.000715265	-1.28802	down
Zm00001d048535	1.31632	4.2465	2.56247e-09	1.74068	up
Zea_mays_newGene_711	2.69077	0	7.44619e-09	-8.26222	down
Zm00001d002415	1.50232	3.96133	0.000932682	1.60928	up
Zm00001d002416	150.091	59.6264	1.56249e-05	-1.11854	down
Zm00001d044878	3.08029	1.34112	0.00560404	-1.00652	down
Zm00001d036784	0.381047	1.65452	2.56187e-06	2.15399	up
Zm00001d032008	12.0917	0.969792	1.88383e-08	-3.42581	down
Zm00001d036788	3.63591	32.3926	1.32306e-34	3.35386	up
Zm00001d017425	28.6338	3.02769	1.61664e-07	-3.00586	down
Zea_mays_newGene_25119	7.37964	0	3.295e-13	-9.60787	down
Zm00001d042435	2.89261	1.15805	0.00255291	-1.05802	down
Zm00001d051288	13.3388	0.79158	3.45723e-32	-3.84875	down
Zm00001d049374	2.1476	0.381706	0.00963452	-2.23411	down
Zm00001d049377	2.21	0	4.20178e-16	-10.4633	down
Zm00001d035252	10.543	0	8.57136e-15	-10.0955	down
Zm00001d034787	6.65398	1.73491	0.00168677	-1.7215	down
Zm00001d034781	15.9584	2.65191	2.01721e-05	-2.41363	down
Zm00001d034782	39.9216	3.99928	1.48808e-07	-3.08893	down
Zm00001d051139	81.6881	19.2229	1.07628e-09	-1.84762	down
Zea_mays_newGene_24646	0.988907	0	5.27948e-08	-8.21052	down
Zm00001d029539	16.1278	3.0496	0.00351103	-2.21612	down
Zm00001d040067	30.9976	9.4266	9.94703e-07	-1.53962	down
Zm00001d031570	0.842565	2.45641	0.000560259	1.74692	up
Zm00001d009502	3.0377	0.056938	5.5354e-08	-5.37722	down
Zm00001d050159	26.8808	0.180636	2.23315e-34	-6.87975	down
Zm00001d025468	0.304396	1.92949	8.68739e-08	2.86337	up
Zm00001d043571	18.4102	2.72823	0.00540741	-2.50518	down
Zm00001d042437	42.2654	9.4903	1.70901e-06	-1.93074	down
Zm00001d021093	9.87723	25.0816	7.80882e-05	1.55748	up
Zm00001d028720	58.7076	8.4911	9.09549e-06	-2.54764	down
Zm00001d027449	131.269	22.5448	1.80297e-08	-2.30985	down
Zm00001d027443	24.0134	5.70782	0.000374469	-1.89936	down
Zea_mays_newGene_837	1.01906	4.12823	3.9155e-06	1.84224	up
Zm00001d029091	24.8112	6.28831	1.38797e-18	-1.92493	down
Zea_mays_newGene_3758	0.52557	2.00011	0.000415089	1.99679	up
Zea_mays_newGene_3750	4.50725	45.2515	0.0056585	3.61583	up
Zea_mays_newGene_21131	0	8.84474	1.40691e-16	10.8638	up
Zm00001d007341	36.4495	8.80935	5.90617e-06	-1.87393	down
Zm00001d007345	22.9	57.3986	5.40946e-10	1.52147	up
Zm00001d008374	1.73236	10.6488	3.6635e-08	2.8562	up
Zea_mays_newGene_4904	0.861267	0	6.4189e-08	-7.9912	down
Zea_mays_newGene_2433	2.67002	0	1.64851e-09	-8.53633	down
Zm00001d041553	0.0937343	12.9472	8.61675e-20	7.08466	up
Zea_mays_newGene_7664	0	1.67506	6.20757e-14	9.91451	up
Zm00001d052018	1.2298	2.61117	0.00287354	1.26556	up
Zm00001d026452	1.24398	0.398722	0.00254884	-1.45439	down
Zm00001d017629	24.2685	0	2.40518e-16	-10.9467	down
Zm00001d022229	18.4524	116.343	3.41158e-15	2.82955	up
Zm00001d022224	2.71737	0.133615	3.38034e-08	-4.09586	down
Zm00001d022227	0.548139	2.59948	0.00344672	2.42804	up
Zm00001d049173	5.47001	1.74816	0.00210329	-1.42135	down
Zm00001d049179	30.157	1.67014	0.00950683	-3.87051	down
Zea_mays_newGene_26723	0	7.50028	1.33303e-10	9.24109	up
Zm00001d011668	2.05151	0.566111	0.00186179	-1.61035	down
Zm00001d011666	7.38333	0.658151	9.01461e-12	-3.30057	down
Zm00001d007496	9.82248	19.2337	0.000105201	1.17408	up
Zea_mays_newGene_9688	9.56595	0.24048	2.17466e-19	-4.92961	down
Zm00001d042144	51.5761	19.1975	1.05594e-05	-1.23505	down
Zm00001d042143	31.1425	1.22575	0.00589604	-4.42602	down
Zm00001d049823	1.07584	10.1707	3.46092e-20	3.41526	up
Zm00001d000346	0.448768	1.05501	0.00802204	1.32986	up
Zm00001d002271	2.45093	0.626363	0.00236954	-1.70229	down
Zm00001d047469	19.0712	8.0865	0.000631648	-1.05246	down
Zm00001d047468	0.381418	1.3077	1.01139e-09	1.73264	up
Zm00001d047467	0.029964	0.644054	1.02629e-06	4.54797	up
Zm00001d002186	1.23962	3.99761	0.000714261	1.87972	up
Zm00001d002184	3.3365	1.4302	0.00405147	-1.20713	down
Zm00001d002181	0.00823333	7.1368	3.83918e-18	9.71211	up
Zm00001d002603	2.97967	6.33142	5.51374e-07	1.28417	up
Zm00001d013530	11.8698	3.22316	7.1949e-05	-1.62936	down
Zm00001d013532	13.0653	63.9338	3.06599e-15	2.52795	up
Zm00001d003632	32.4003	64.0684	2.14656e-07	1.18869	up
Zm00001d052353	13.6491	22.6571	8.65773e-06	1.08072	up
Zm00001d052354	12.2177	1.83072	8.97353e-18	-2.5548	down
Zm00001d011069	46.1298	119.733	5.26178e-05	1.34487	up
Zm00001d016933	8.26003	2.12334	3.89484e-10	-1.7555	down
Zm00001d012378	520.138	176.702	1.37488e-08	-1.35569	down
Zm00001d048709	1.61558	48.0324	0.0066093	5.22237	up
Zm00001d045759	1.31448	0	2.86952e-09	-8.42988	down
Zm00001d008570	0.891072	0.0153437	3.68082e-06	-5.39817	down
Zm00001d008573	249.422	60.91	2.96359e-09	-1.84733	down
Zm00001d008577	15.9854	3.82743	0.00139282	-1.80615	down
Zm00001d000205	1.16554	2.14072	0.00611219	1.07789	up
Zm00001d007632	1.83447	0.175793	8.76736e-05	-2.54497	down
Zm00001d007633	46.6161	7.44469	1.0277e-10	-2.42985	down
Zm00001d036422	0.536661	1.44858	0.000499155	1.52484	up
Zm00001d005672	0	1.70321	3.60494e-16	10.6248	up
Zm00001d005679	3.21329	0.478599	2.0159e-07	-2.61563	down
Zm00001d034717	5.67437	2.35485	0.00199841	-1.24034	down
Zm00001d028098	3.70956	1.45032	0.00189264	-1.10635	down
Zm00001d028093	126.012	30.1335	0.000394647	-1.87929	down
Zea_mays_newGene_11909	0	3.27226	9.61702e-17	10.769	up
Zm00001d020643	8.14801	2.97856	0.000140835	-1.24957	down
Zm00001d023788	1.24544	2.49868	0.00329055	1.18332	up
Zm00001d021119	308.463	97.8656	2.97779e-08	-1.43194	down
Zm00001d026691	5.95362	10.5944	8.03675e-05	1.03393	up
Zm00001d026695	1.39511	0.272723	0.000450189	-2.09303	down
Zm00001d027874	8.34427	4.24551	0.0057747	-1.02297	down
Zm00001d037291	1.42085	3.31927	2.32983e-05	1.43323	up
Zm00001d046474	6.15228	1.02503	9.36504e-08	-2.35009	down
Zm00001d046471	47.3684	6.88057	3.11281e-10	-2.56665	down
Zm00001d027253	3.59927	0	5.58681e-09	-8.30099	down
Zm00001d027257	1.76444	7.44234	6.80408e-17	2.49941	up
Zm00001d027254	1.58112	0.027865	5.4071e-26	-5.49917	down
Zea_mays_newGene_18054	0.203439	1.90923	1.1094e-05	3.33978	up
Zm00001d049347	5.97463	12.3666	0.00121562	1.24602	up
Zm00001d023400	8.82016	0.164632	2.22321e-20	-5.48849	down
Zm00001d046132	13.4453	0.160975	1.01253e-21	-5.8408	down
Zm00001d024755	76.1921	18.0992	5.80298e-12	-2.17206	down
Zm00001d020984	3.49411	0.969844	0.000673512	-1.64835	down
Zea_mays_newGene_13607	0	9.98255	4.75866e-11	9.05047	up
Zm00001d043569	1.68535	0.224602	0.000100896	-2.65074	down
Zm00001d047664	200.823	18.5534	1.007e-08	-3.25814	down
Zm00001d043560	9.77234	3.49722	1.36235e-05	-1.23204	down
Zm00001d040034	23.747	51.4721	7.68384e-07	1.32943	up
Zm00001d040032	0	25.0241	5.18486e-15	10.299	up
Zm00001d020329	5.98865	0.06042	1.49854e-06	-7.32496	down
Zea_mays_newGene_20032	0	1.09706	9.05668e-10	8.9752	up
Zea_mays_newGene_1818	0.0996607	0.968444	2.12067e-07	3.41127	up
Zm00001d052194	190.013	30.8793	9.99256e-22	-2.42675	down
Zm00001d012178	15.3074	41.6034	3.35447e-06	1.62442	up
Zm00001d041070	0	1.98796	1.23207e-15	10.5043	up
Zm00001d045540	3.75647	1.05298	0.000721524	-1.64866	down
Zm00001d044648	20.8502	49.2814	1.01129e-05	1.68468	up
Zm00001d044646	74.2278	16.4353	9.26102e-11	-1.69845	down
Zm00001d048146	1.30053	5.0975	1.41084e-07	2.1897	up
Zm00001d044642	0.056049	1.48519	1.4497e-08	4.67515	up
Zm00001d007954	11.1347	2.26822	4.83048e-12	-2.07335	down
Zea_mays_newGene_27358	0	3.53491	1.81282e-20	11.7453	up
Zm00001d045517	7.99208	2.1781	1.50915e-08	-1.66508	down
Zm00001d045516	13.912	29.5165	2.15481e-08	1.17772	up
Zm00001d045513	5.99195	12.3919	5.63922e-05	1.24239	up
Zm00001d019145	5.70222	2.06311	0.000982521	-1.27697	down
Zm00001d019144	0	2.24226	8.90946e-12	9.3858	up
Zm00001d002842	71.9676	15.0438	1.67571e-12	-2.15162	down
Zm00001d002847	21.8054	0.469812	1.87869e-29	-5.2571	down
Zm00001d002848	5.81774	0.0833893	0.00853411	-5.85145	down
Zm00001d012827	20.9274	4.13136	1.78376e-12	-2.21241	down
Zm00001d012821	35.6662	14.6914	0.00995177	-1.11057	down
Zm00001d012822	2.29299	7.87535	9.6629e-12	1.95398	up
Zm00001d047302	30.8747	6.51426	1.09848e-20	-2.0468	down
Zm00001d050457	41.4473	13.4149	2.23388e-05	-1.3944	down
Zm00001d050455	31.456	1.05099	4.31545e-14	-4.64339	down
Zm00001d022415	787.448	294.942	8.40399e-05	-1.23589	down
Zm00001d034372	3.92619	1.3425	0.000267986	-1.37443	down
Zm00001d031873	1.81634	3.3268	0.00267808	1.07595	up
Zm00001d043911	124.447	36.5099	0.00087029	-1.58947	down
Zm00001d048181	8.78773	23.7518	8.26281e-06	1.20779	up
Zm00001d044606	61.4655	122.599	0.000541131	1.18968	up
Zm00001d009939	9.91823	2.03169	0.0028137	-2.13937	down
Zm00001d021000	14.2429	32.7669	4.08476e-08	1.37887	up
Zm00001d004871	0.0416157	3.23416	8.63783e-10	6.23407	up
Zm00001d051501	20.1329	6.05219	0.000770713	-1.55705	down
Zm00001d004877	0.762575	0.0988297	0.00086761	-2.20326	down
Zm00001d051504	2.2687	0.778857	3.79082e-05	-1.31954	down
Zm00001d004438	1.82868	3.70435	0.00311287	1.20203	up
Zm00001d042021	0	1.35547	5.97217e-08	8.02054	up
Zm00001d018854	0.474768	18.387	1.07065e-05	5.52569	up
Zm00001d042478	1.89872	7.45211	5.97008e-14	2.15869	up
Zm00001d051468	153.758	15.9855	4.91996e-08	-3.07789	down
Zm00001d039180	2.52591	4.95762	4.03891e-05	1.17188	up
Zm00001d000291	0.95783	3.03806	7.38403e-06	1.87146	up
Zm00001d013709	12.3225	4.7881	0.000230294	-1.35388	down
Zm00001d004463	5.04085	13.4637	2.11341e-16	1.75165	up
Zm00001d004465	8.04147	2.1642	6.82987e-06	-1.65223	down
Zm00001d032530	9.04315	3.38752	0.00131312	-1.2054	down
Zm00001d029932	7.11217	60.0597	1.62143e-16	3.30214	up
Zm00001d037949	134.357	52.2604	2.38509e-05	-1.1599	down
Zm00001d035543	765.876	309.423	4.77748e-06	-1.12459	down
Zm00001d035542	106.895	6.1576	6.43802e-42	-3.9513	down
Zm00001d047574	3.83414	8.49652	0.00335025	1.29024	up
Zea_mays_newGene_4532	0.651011	0	2.87552e-10	-8.71485	down
Zea_mays_newGene_4538	0	0.546065	9.45109e-11	9.0255	up
Zm00001d049796	0.985149	6.12095	8.11402e-11	2.84118	up
Zm00001d034630	3.55043	6.25421	0.00511991	1.04607	up
Zm00001d031049	1.34573	0.317128	0.00129975	-1.82726	down
Zea_mays_newGene_4289	7.91203	0	1.42511e-14	-10.1454	down
Zm00001d021834	17.3794	35.8227	6.06764e-06	1.36725	up
Zea_mays_newGene_25684	0.019142	1.9279	8.76009e-12	6.97267	up
Zm00001d021836	3.27055	8.89231	0.00896208	1.5899	up
Zm00001d021839	106.002	41.0373	0.000734331	-1.18531	down
Zea_mays_newGene_23052	3.2068	0.0262387	9.08974e-20	-6.44524	down
Zm00001d028680	3.38564	0.680934	1.22645e-06	-2.04417	down
Zm00001d029486	2.32406	0.095478	7.60093e-08	-4.39645	down
Zm00001d021309	14.1394	18.5831	1.46002e-06	1.1268	up
Zm00001d021303	5.48923	0.731651	9.7544e-08	-2.716	down
Zm00001d027938	1.24428	3.93499	0.00718216	1.86455	up
Zm00001d027932	71.8017	1.48992	1.00413e-81	-5.37313	down
Zm00001d030028	87.0514	17.5666	1.85966e-05	-2.13179	down
Zm00001d017470	34.2071	11.8359	3.58269e-07	-1.34101	down
Zm00001d029154	98.2131	35.8165	1.47209e-05	-1.25918	down
Zm00001d017477	13.4091	2.52596	0.000294947	-2.2329	down
Zea_mays_newGene_27591	0	9.70985	2.75431e-17	11.3163	up
Zm00001d037553	13.0262	4.58059	1.05534e-05	-1.34499	down
Zm00001d026084	2.6068	18.2674	2.04775e-09	2.98781	up
Zea_mays_newGene_23684	6.95491	11.2282	3.08774e-05	1.0476	up
Zea_mays_newGene_14645	0.640521	1.55271	3.35848e-07	1.60979	up
Zm00001d034339	14.8518	5.83789	0.000390074	-1.15045	down
Zm00001d016704	20.2807	7.50405	1.49536e-06	-1.20139	down
Zm00001d016705	17.0089	0.579797	2.77893e-12	-4.60305	down
Zm00001d026339	4.8801	0.29221	0.00162503	-3.85395	down
Zm00001d014415	0	3.32098	2.3005e-10	8.79962	up
Zm00001d023303	11.5114	2.15883	1.75586e-13	-2.09774	down
Zm00001d049060	136.336	26.4785	7.46835e-05	-2.21077	down
Zm00001d023309	1.98268	5.33479	2.58278e-06	1.43877	up
Zm00001d002547	0	6.57894	3.94798e-11	9.36624	up
Zm00001d046170	4543.47	9217.4	1.95866e-11	1.21932	up
Zm00001d002540	48.0222	6.21246	1.47394e-15	-2.77211	down
Zm00001d042907	124.92	33.0468	3.43188e-08	-1.74322	down
Zea_mays_newGene_10014	1.72721	0	3.53022e-12	-9.32682	down
Zm00001d028174	0.194848	2.50322	8.67882e-09	3.84189	up
Zm00001d014530	29.5429	4.86979	1.80939e-10	-2.40767	down
Zm00001d020828	8.25442	3.55781	0.00090579	-1.02978	down
Zm00001d040916	0	22.2579	1.8874e-18	11.2446	up
Zm00001d020827	100.786	32.5423	9.10971e-10	-1.43105	down
Zm00001d043799	1.19136	2.70299	0.00257491	1.38851	up
Zm00001d043792	0.160031	3.70908	3.1081e-12	4.61016	up
Zea_mays_newGene_19190	0	5.08682	6.86107e-24	12.6753	up
Zea_mays_newGene_19198	7.69387	0.530047	5.51973e-05	-3.51208	down
Zea_mays_newGene_17685	0	0.754744	5.39581e-13	10.4674	up
Zm00001d010802	0.0833893	4.76617	1.11303e-12	5.86059	up
Zm00001d016664	75.8676	10.9801	1.20615e-21	-2.58926	down
Zm00001d038954	4.89482	0.88469	0.000748604	-2.14625	down
Zea_mays_newGene_17355	0	1.68253	7.20952e-17	10.7647	up
Zm00001d041794	135.39	4.17933	5.32321e-05	-4.78731	down
Zm00001d040265	0.652547	5.6778	4.63041e-12	3.26946	up
Zm00001d040263	86.1982	298.029	7.72106e-12	1.99589	up
Zm00001d049661	2.69001	0.747491	0.000375958	-1.62806	down
Zm00001d052434	1.06619	6.42955	2.06817e-10	2.76584	up
Zm00001d017137	0.856652	0.0627057	0.000123456	-3.41451	down
Zm00001d018915	2.09229	0	6.16905e-08	-8.19478	down
Zm00001d041136	1.28524	0.073909	9.01549e-06	-3.84551	down
Zm00001d041139	1.52503	0.1037	5.81595e-08	-3.58018	down
Zea_mays_newGene_7205	0.0414797	4.33673	6.19044e-12	6.81585	up
Zm00001d032084	4.82471	48.935	3.77152e-28	3.54997	up
Zm00001d003986	3.01381	5.50227	0.000974678	1.0681	up
Zm00001d005208	8.04262	2.24549	0.00170647	-1.61689	down
Zm00001d054071	1.37509	3.01137	0.00602008	1.33363	up
Zm00001d052855	135.326	45.7532	1.00411e-07	-1.34785	down
Zm00001d050302	8.051	0.527595	5.63645e-12	-3.72543	down
Zea_mays_newGene_6594	0.00682567	11.5972	1.09921e-22	10.8105	up
Zm00001d047951	69.8492	17.3677	1.52872e-05	-1.65783	down
Zm00001d005978	54.6295	0.608614	1.58178e-49	-6.22041	down
Zm00001d005973	22.9643	58.6971	6.16239e-05	1.58926	up
Zm00001d005972	12.4836	27.8736	8.42988e-07	1.1477	up
Zm00001d029018	1.58031	0.175961	3.57162e-05	-2.9851	down
Zm00001d029017	2.06665	0	2.44795e-10	-8.70899	down
Zea_mays_newGene_14488	0.0430133	0.509726	0.000793314	3.67734	up
Zm00001d006726	4.98155	1.36517	2.64182e-05	-1.67144	down
Zm00001d002616	0.435247	1.8735	0.000204622	2.30729	up
Zea_mays_newGene_15120	0.336056	2.12793	4.58102e-10	2.73095	up
Zm00001d028941	18.1499	0.440064	1.9549e-19	-5.06649	down
Zm00001d039981	0	0.313972	1.88921e-08	8.21246	up
Zm00001d017699	21.0702	6.12014	4.3703e-07	-1.58763	down
Zm00001d014759	4.47107	8.21414	0.000513913	1.06736	up
Zm00001d032870	1.14784	0.188829	0.000147025	-2.41141	down
Zm00001d023854	4.30092	0.125109	6.22484e-06	-4.72639	down
Zm00001d009398	52.6347	0.310146	5.2722e-65	-7.1346	down
Zm00001d009396	0.21671	0.633731	0.00878855	1.7255	up
Zm00001d031239	1.49328	0.319758	1.87328e-05	-1.61033	down
Zea_mays_newGene_4099	2.8276	0	4.7699e-09	-8.32462	down
Zm00001d031236	0.6325	0.152801	0.0021822	-1.55693	down
Zm00001d009028	874.323	1630.2	0.00192634	1.0747	up
Zm00001d042526	208.872	378.152	1.01306e-05	1.05238	up
Zm00001d016568	8.15435	2.1394	0.00227239	-1.71481	down
Zm00001d024852	4.42135	0.232503	5.18729e-08	-3.96096	down
Zm00001d028167	4.55653	1.37855	0.00115509	-1.51905	down
Zm00001d028162	3.90615	8.69154	0.00121271	1.3303	up
Zm00001d048651	1.17931	0.135571	8.00566e-06	-2.83707	down
Zm00001d031807	5.51774	0.0885277	1.90648e-14	-5.61684	down
Zm00001d025720	4.99866	1.70661	2.42969e-06	-1.34731	down
Zm00001d025722	0.608684	0.0332077	7.51803e-06	-4.01892	down
Zm00001d016570	8.28588	0.716597	3.77292e-17	-3.33752	down
Zm00001d048843	4.57437	11.4485	0.0029498	1.53001	up
Zm00001d002066	0.523404	4.22929	8.65119e-09	3.16033	up
Zm00001d018244	69.5496	27.4217	3.10318e-05	-1.14264	down
Zm00001d002069	69.5624	14.0291	9.0472e-05	-2.12065	down
Zea_mays_newGene_19404	2.2709	6.82913	4.33146e-06	1.40728	up
Zea_mays_newGene_19405	2.58912	0.621562	3.5698e-07	-1.86902	down
Zm00001d018799	118.311	11.3626	2.96886e-24	-3.18744	down
Zea_mays_newGene_15180	0	3.08956	7.05902e-10	8.76031	up
Zm00001d018790	1.70756	3.70528	0.000377273	1.32664	up
Zm00001d051951	38.1001	93.8478	5.28018e-10	1.31516	up
Zea_mays_newGene_17960	0.00407	7.04846	3.50396e-18	10.541	up
Zm00001d012536	1.33803	2.51439	0.000225513	1.17663	up
Zm00001d040693	0.045785	1.43973	2.58002e-09	5.47429	up
Zm00001d016827	0.835263	1.57471	0.00372085	1.16997	up
Zm00001d003509	28.274	6.14858	1.24297e-05	-2.03354	down
Zm00001d010620	0.17286	0.734395	0.000255414	2.28796	up
Zm00001d053087	33.9443	9.60085	0.000479571	-1.65677	down
Zm00001d043450	8.41485	3.44751	0.00739142	-1.08421	down
Zm00001d012662	33.1935	11.9858	2.82401e-06	-1.25316	down
Zm00001d047209	16.35	5.75934	0.00235901	-1.34282	down
Zm00001d047208	0.171865	1.28397	0.00105405	3.0905	up
Zm00001d053622	21.283	8.77618	0.00289189	-1.0065	down
Zm00001d053623	2.47956	0.950826	0.00374642	-1.1809	down
Zm00001d053626	21.5794	5.03541	7.95534e-06	-1.90436	down
Zm00001d053627	2.14284	4.65295	0.000239069	1.30238	up
Zm00001d053628	9.49267	3.32457	0.00766213	-1.11813	down
Zm00001d024349	0.929369	2.38404	0.00183972	1.54978	up
Zm00001d044159	147.145	41.6508	9.50419e-07	-1.65277	down
Zm00001d002751	2.07668	0.525083	1.93733e-05	-1.70768	down
Zm00001d002758	1.33496	0	1.73054e-07	-7.85233	down
Zm00001d002759	241.413	68.7791	0.00127033	-1.62502	down
Zm00001d048788	0	3.27833	5.71356e-12	9.30449	up
Zm00001d012082	0.0191263	0.922615	3.24447e-06	5.40277	up
Zm00001d012086	7.65319	24.3706	3.62198e-08	1.88574	up
Zm00001d051967	3.76821	1.37473	0.00272581	-1.24457	down
Zm00001d033655	35.237	3.98521	1.51673e-21	-2.94572	down
Zm00001d033651	9.93897	2.3574	9.94611e-06	-1.828	down
Zm00001d038606	5.48368	24.1291	1.82965e-06	2.30641	up
Zm00001d048224	5.36489	1.66566	0.00286401	-1.49744	down
Zm00001d032298	6.16169	12.7448	0.00244522	1.25139	up
Zm00001d032299	2.13075	0.028399	4.96069e-06	-6.11823	down
Zm00001d003086	28.5781	0.336505	9.30563e-16	-6.07904	down
Zm00001d003088	73.7062	3.81326	4.67183e-36	-4.0984	down
Zm00001d048227	6.96911	0.0547997	7.12489e-05	-6.65873	down
Zm00001d004366	28.6827	0.755647	1.7141e-14	-5.07886	down
Zm00001d005012	0.351316	1.30505	0.000201311	1.90791	up
Zm00001d041877	2.00757	3.85164	0.000286565	1.13219	up
Zm00001d034248	4.50376	17.8253	1.30937e-09	2.16157	up
Zea_mays_newGene_12455	0	4.54132	4.41894e-11	9.02029	up
Zm00001d026611	0.373866	1.96249	0.00147295	2.59892	up
Zm00001d026612	3.69551	8.38571	2.13816e-08	1.38078	up
Zm00001d031745	0.147504	5.95886	3.89561e-13	5.45068	up
Zm00001d031743	6.36486	0	4.6883e-14	-9.90272	down
Zm00001d031740	88.8073	24.545	4.0911e-19	-1.6567	down
Zm00001d031749	23.2425	42.7329	0.000124899	1.06751	up
Zm00001d012433	0.388527	1.31427	0.00601542	1.93463	up
Zm00001d027568	2.12741	0	4.42546e-09	-8.30757	down
Zm00001d036050	0.322118	1.39586	6.9882e-05	2.27389	up
Zm00001d013550	169.521	6.68076	2.09406e-55	-4.4627	down
Zm00001d036831	26.8988	9.65831	0.000710129	-1.26521	down
Zea_mays_newGene_9556	5.42577	0.58803	1.66378e-08	-3.0098	down
Zm00001d029226	0.968385	3.12543	3.9777e-08	1.84467	up
Zm00001d046564	13.0889	4.74248	5.47882e-06	-1.25114	down
Zm00001d008230	618.492	1231.99	8.21409e-05	1.18285	up
Zm00001d035875	1.15082	2.69775	0.000900764	1.78209	up
Zm00001d004531	6.08524	0	5.56146e-14	-9.83869	down
Zea_mays_newGene_5244	1.36985	4.56483	8.2348e-05	1.90971	up
Zm00001d015857	0.0731717	0.549851	1.26434e-05	3.03153	up
Zm00001d015852	2.31473	0.116034	2.28281e-11	-4.05329	down
Zea_mays_newGene_26861	0	0.821571	3.8708e-14	9.9391	up
Zea_mays_newGene_26867	1.45838	0.022131	8.2358e-31	-5.58816	down
Zm00001d052556	29.7154	54.5067	0.00225463	1.06609	up
Zm00001d041343	30.1933	9.76101	9.51369e-05	-1.41045	down
Zm00001d021412	3.83128	8.39506	5.71145e-07	1.34442	up
Zm00001d021416	14.8808	29.655	0.0072378	1.23405	up
Zea_mays_newGene_13682	0.510312	0.878481	0.00329026	1.68039	up
Zm00001d013842	35.9608	13.5346	0.000133411	-1.20368	down
Zm00001d017547	121.97	41.3274	6.91133e-05	-1.35296	down
Zea_mays_newGene_28529	0.53405	1.67606	0.00352908	2.07505	up
Zea_mays_newGene_28527	2.21866	0	7.80641e-09	-8.37037	down
Zm00001d049233	0.261475	4.42118	1.86512e-07	4.19433	up
Zm00001d007801	1.4605	0.104574	0.000182986	-3.51939	down
Zea_mays_newGene_16956	0.890755	0.153515	0.00196188	-2.29926	down
Zm00001d042064	13.158	0.0426767	3.26827e-59	-7.85525	down
Zm00001d022492	3.59208	17.9175	6.40575e-07	2.52397	up
Zm00001d012674	20.9668	6.82517	0.000368771	-1.38449	down
Zm00001d047216	12.6238	2.41291	9.32045e-10	-2.19462	down
Zm00001d018454	51.6141	17.9675	1.05006e-05	-1.3712	down
Zm00001d029184	0	2.44815	6.68836e-14	9.91713	up
Zm00001d047503	8.94459	2.22232	1.19877e-06	-1.78204	down
Zm00001d006951	6.81431	2.07478	9.81541e-06	-1.50231	down
Zm00001d010048	75.0075	23.9602	4.16057e-08	-1.43509	down
Zm00001d010788	0.053843	11.6513	1.51186e-22	7.86258	up
Zm00001d013477	8.11507	2.6967	0.000332851	-1.49829	down
Zm00001d013785	146.582	58.5408	0.00413432	-1.1171	down
Zm00001d040571	3.38532	1.35409	0.00532722	-1.17883	down
Zm00001d010875	7.44078	1.10348	1.73232e-08	-2.54344	down
Zm00001d010876	5.99703	0.618864	1.59483e-08	-3.03964	down
Zm00001d010870	5.19656	0.869998	3.61763e-05	-2.33897	down
Zm00001d012780	2.28196	5.62748	0.00808201	1.53282	up
Zm00001d041625	1.05435	2.44933	0.00345656	1.36567	up
Zm00001d033194	3.53159	7.53958	0.00130834	1.31237	up
Zm00001d039769	17.8844	7.45842	3.40051e-12	-1.78044	down
Zm00001d012438	5.42739	2.09991	0.00497709	-1.16328	down
Zm00001d048460	19.1379	4.86795	0.000172249	-1.61538	down
Zm00001d038413	0.149575	1.57435	5.11271e-05	3.56869	up
Zm00001d048625	2.41211	21.3553	3.64392e-08	3.37499	up
Zm00001d048627	54.4581	12.2023	3.60494e-16	-1.94413	down
Zm00001d045015	0	5.52996	4.16985e-14	9.93745	up
Zm00001d007776	0.00619533	0.520528	7.28171e-13	6.03357	up
Zm00001d007774	3.26095	11.6784	9.8381e-12	2.03833	up
Zm00001d007773	28.6879	6.92646	0.00200959	-1.87152	down
Zm00001d007772	2.05547	4.18768	0.000110972	1.22844	up
Zm00001d005733	5.13299	0.913461	9.04541e-06	-2.26529	down
Zea_mays_newGene_9959	0.00267433	1.07513	6.03623e-10	7.75161	up
Zm00001d042543	1.33774	0.20763	4.11626e-05	-2.55786	down
Zm00001d042541	48.4032	0.607334	0.0025196	-6.02235	down
Zm00001d028355	1.45252	0.043316	7.83295e-11	-3.92162	down
Zm00001d005190	0.394102	1.51512	2.72662e-06	2.04291	up
Zm00001d005193	22.878	55.6172	9.63786e-08	1.49771	up
Zm00001d005192	0	4.70226	1.49882e-12	9.46318	up
Zm00001d029408	4.89951	1.23499	0.00118327	-1.78382	down
Zm00001d021879	0.00875767	1.39486	1.50054e-10	7.65195	up
Zm00001d021659	9.43812	3.94039	0.000271184	-1.21958	down
Zm00001d022595	2.39739	10.0487	1.09515e-11	2.23874	up
Zm00001d025571	1.53543	5.4495	0.00203836	2.02519	up
Zm00001d031954	4.40357	1.49447	0.00171563	-1.33719	down
Zm00001d031952	4.97586	1.3147	0.000147722	-1.67234	down
Zm00001d031953	68.6788	14.0512	3.93337e-15	-2.10738	down
Zm00001d031951	107.432	19.6625	1.37933e-22	-2.13456	down
Zea_mays_newGene_12641	0.029902	5.26274	1.56717e-36	7.48347	up
Zm00001d026387	0.229933	0.00510033	6.01159e-06	-5.20091	down
Zm00001d026002	0.567513	3.20592	5.47802e-05	2.65787	up
Zm00001d033839	1.97297	0.356993	2.28783e-05	-2.26496	down
Zm00001d033835	2.19813	0.435277	0.00842612	-2.07054	down
Zm00001d033830	3.15089	8.33302	2.08384e-12	1.5718	up
Zm00001d024996	9.17092	2.38875	0.0032442	-1.71247	down
Zm00001d038612	3.74795	1.34443	0.00233663	-1.27454	down
Zm00001d020470	0.450309	38.4415	6.84612e-45	6.58702	up
Zm00001d030936	0	23.3075	2.67078e-22	12.3697	up
Zea_mays_newGene_13516	0.0741727	0.707592	2.69645e-09	3.45623	up
Zea_mays_newGene_13517	0.102876	1.20846	3.68308e-10	3.72862	up
Zea_mays_newGene_22555	0.069313	4.76943	1.38921e-17	6.28086	up
Zea_mays_newGene_5100	12.6946	0.01627	0.000115215	-8.9321	down
Zm00001d024016	18.3928	1.80491	2.86904e-23	-3.13629	down
Zm00001d008440	15.029	28.2816	0.00753227	1.09916	up
Zea_mays_newGene_15607	0.25116	0.753424	0.000120548	1.78515	up
Zm00001d047749	12.6828	35.3476	1.81785e-09	1.67783	up
Zea_mays_newGene_16554	2.95325	0.0450793	2.14929e-10	-5.72937	down
Zea_mays_newGene_29	0.445109	0.0243247	0.00387666	-3.96104	down
Zm00001d040777	12.2775	3.34393	2.26322e-05	-1.68321	down
Zea_mays_newGene_17605	0.450807	2.36527	2.4624e-11	2.71694	up
Zm00001d025031	1.38856	0.368458	0.00446416	-1.62354	down
Zm00001d025036	3.15984	0.700462	6.53441e-07	-1.96315	down
Zm00001d025037	1.92821	0.153507	2.20524e-05	-3.39982	down
Zm00001d014996	0.574447	2.95807	4.93686e-06	2.54864	up
Zm00001d014995	16.2497	28.9736	0.000426095	1.03875	up
Zm00001d052702	2.85531	11.4391	7.63427e-09	2.22022	up
Zm00001d012231	1.2644	6.63357	0.000730311	2.64451	up
Zea_mays_newGene_27253	0.147529	1.48589	2.74873e-06	3.42338	up
Zm00001d019060	38.1572	1.27629	8.28061e-19	-4.68195	down
Zm00001d001828	0.621331	2.98254	0.000177439	2.35272	up
Zm00001d012909	15.1012	0.786425	6.9866e-19	-4.21628	down
Zm00001d018081	141.629	311.025	1.84914e-13	1.33042	up
Zm00001d049008	0	1.34074	4.37548e-11	9.1603	up
Zm00001d049002	0.991464	5.25089	4.08925e-08	2.57592	up
Zm00001d003905	12.2122	4.76225	0.00146453	-1.16834	down
Zm00001d053867	0.747229	2.11617	8.36157e-05	1.72042	up
Zm00001d053865	2.82117	11.2318	4.22784e-05	2.19859	up
Zm00001d043166	1.78982	0.341335	0.00214798	-2.15774	down
Zm00001d002693	0.454299	1.89986	6.53952e-09	2.24675	up
Zm00001d002696	2.51387	0.445616	1.77803e-05	-2.33166	down
Zm00001d002694	5.38796	0.754889	6.85172e-24	-2.60313	down
Zm00001d025644	73.8894	23.0571	3.2993e-05	-1.46314	down
Zm00001d037315	0.523834	0.9959	0.00363315	1.37953	up
Zm00001d038331	4.69805	1.45844	7.13227e-05	-1.47905	down
Zm00001d044242	0.776119	6.85316	3.02675e-15	3.339	up
Zm00001d044244	12.7357	2.8357	0.000276208	-1.9667	down
Zm00001d012575	3.10578	16.6509	9.49204e-06	2.64459	up
Zm00001d012574	5.80145	20.6555	6.28438e-05	2.0208	up
Zm00001d012578	1.00822	0.18073	0.00355325	-2.18364	down
Zm00001d003129	1.7111	4.51653	8.25355e-11	1.61005	up
Zm00001d034877	0.490996	2.18494	2.23959e-06	2.31281	up
Zm00001d003120	32.638	6.63474	8.82149e-06	-2.09496	down
Zm00001d003124	0.116358	0.724537	2.94229e-06	2.72128	up
Zm00001d003125	2.57371	9.34239	9.72759e-09	2.06097	up
Zm00001d033767	0.547132	43.4415	4.38848e-52	6.46405	up
Zm00001d033766	5.12016	1.0879	5.38687e-06	-1.80562	down
Zm00001d019542	1.92381	4.38504	0.00019173	1.43362	up
Zm00001d036197	5.61124	0.578942	4.65992e-11	-3.04328	down
Zm00001d037868	9.58817	2.3997	1.45201e-06	-1.78745	down
Zea_mays_newGene_2734	0.020309	28.0722	9.48192e-40	10.3769	up
Zea_mays_newGene_2736	0.815418	2.93523	0.0035818	1.49495	up
Zm00001d021571	22.1509	6.72918	4.23699e-05	-1.49265	down
Zm00001d036737	137.042	36.9648	1.00157e-06	-1.6892	down
Zm00001d028252	1.02674	0.305898	0.00930837	-1.70315	down
Zm00001d028257	6.03111	1.1464	1.63264e-05	-2.13563	down
Zm00001d047776	2.27955	5.05711	0.000134134	1.33526	up
Zea_mays_newGene_11830	0.048758	2.25472	1.75705e-07	5.61612	up
Zm00001d042290	0.061584	1.21304	5.83002e-05	4.30671	up
Zm00001d030102	3.37934	0.01888	0.000275019	-6.72862	down
Zm00001d030108	32.3782	5.04567	1.62344e-05	-2.53477	down
Zm00001d017338	4.57932	28.1661	6.33832e-22	2.77902	up
Zm00001d016066	10.0605	28.0644	1.99014e-05	1.67518	up
Zm00001d026277	1.52812	10.3306	7.94131e-11	2.92281	up
Zm00001d022590	7.65737	17.1187	9.54432e-06	1.41125	up
Zm00001d033241	7.44633	0.604173	8.9853e-07	-3.42457	down
Zm00001d006663	888.55	1954.41	0.000289057	1.31905	up
Zm00001d043361	4.01547	10.214	0.000135434	1.54657	up
Zm00001d043365	16.0129	2.78521	8.99624e-06	-2.3178	down
Zm00001d043366	0	15.2562	6.07095e-20	11.6387	up
Zm00001d043367	29.6318	4.35594	5.52078e-20	-2.55027	down
Zm00001d045756	12.1465	3.21031	2.70399e-08	-1.71132	down
Zm00001d015747	7.54951	0.034465	3.61833e-56	-6.92003	down
Zm00001d016474	23.3867	9.09807	5.15209e-05	-1.14401	down
Zea_mays_newGene_11153	0.10589	5.52576	1.82659e-36	5.87019	up
Zea_mays_newGene_24128	1.65273	3.52083	0.000537945	1.27352	up
Zm00001d016471	0.362704	1.04599	0.00737691	1.69796	up
Zm00001d047285	3.16536	0.760412	0.00481785	-1.83216	down
Zm00001d016807	0.812312	0.0975383	0.00411349	-2.93908	down
Zm00001d006527	6.02643	1.74738	0.00118237	-1.54794	down
Zm00001d040107	2.18146	12.2542	2.28256e-08	2.72094	up
Zm00001d021929	0.759913	2.7157	0.000512426	2.00464	up
Zm00001d013359	2.23869	0.0462257	3.44448e-06	-5.18429	down
Zm00001d005674	0	1.35699	2.00487e-11	9.19413	up
Zm00001d011123	3.94397	43.8607	1.69752e-26	3.68268	up
Zm00001d003006	19.7145	3.6307	5.46042e-06	-2.20339	down
Zm00001d044733	0	0.869594	1.29466e-09	8.63122	up
Zm00001d044730	181.268	0.126988	1.08946e-14	-10.1332	down
Zm00001d044731	1.57096	0	1.52798e-07	-7.95803	down
Zm00001d034578	13.4192	1.1461	8.42417e-17	-3.33444	down
Zm00001d038910	7.91873	0.0398913	1.73124e-16	-7.38027	down
Zm00001d042192	5.22954	1.01326	0.00784151	-2.09852	down
Zm00001d009844	11.2451	2.56777	0.00012197	-1.82231	down
Zea_mays_newGene_21588	0	3.35503	3.41565e-12	9.36878	up
Zm00001d040842	15.197	1.28032	1.48274e-15	-3.35528	down
Zm00001d016286	1.44553	2.96653	0.000149303	1.25299	up
Zm00001d037120	0.185876	0.746904	5.91774e-06	2.20654	up
Zm00001d052962	74.1511	16.9899	1.15734e-08	-1.94474	down
Zea_mays_newGene_14239	6.98255	12.5014	0.00010034	1.02448	up
Zm00001d028868	1.3974	10.0159	2.00182e-22	3.03403	up
Zm00001d028867	38.013	8.06116	5.4051e-11	-2.03137	down
Zm00001d027557	0.701799	6.71435	0.00051026	3.38825	up
Zm00001d007067	6.21365	2.52661	0.000260313	-1.16031	down
Zm00001d007064	1.17543	0	1.31392e-11	-9.13274	down
Zm00001d032404	2.90117	0.618446	2.72332e-06	-2.08067	down
Zm00001d007682	0.768764	3.07651	6.56127e-07	1.90264	up
Zea_mays_newGene_11902	1.7991	0.0254977	0.00433171	-5.86469	down
Zm00001d025340	33.7734	56.109	7.71091e-05	1.02134	up
Zm00001d015397	11.8198	2.54524	0.00765403	-2.02382	down
Zea_mays_newGene_2290	6.96721	2.90545	4.88633e-05	-1.06927	down
Zm00001d004086	25.5753	6.38787	3.12339e-07	-1.81594	down
Zm00001d008856	0	8.91476	4.59522e-21	12.0173	up
Zm00001d008858	13.7394	77.6317	2.54306e-15	2.59545	up
Zm00001d005688	0.372855	1.18684	0.00105689	1.84567	up
Zm00001d021490	15.9893	5.82121	2.84135e-05	-1.20428	down
Zm00001d047078	16.1628	26.9926	0.000602074	1.07683	up
Zm00001d025449	26.4344	9.2994	4.11489e-05	-1.2694	down
Zea_mays_newGene_13200	0.334516	0.972835	0.000342569	1.7328	up
Zm00001d003966	1.3143	6.25907	0.00323421	2.41119	up
Zm00001d051447	3.76108	8.29877	8.74743e-07	1.33556	up
Zea_mays_newGene_2907	2.02963	0	4.19212e-13	-10.4047	down
Zea_mays_newGene_20797	0	3.6103	8.18575e-12	9.24508	up
Zm00001d017145	7.87085	1.56965	3.78647e-08	-2.11127	down
Zm00001d022144	1.08328	6.78382	1.15093e-11	2.8452	up
Zm00001d018369	0.212095	0.880243	0.00259554	2.18946	up
Zm00001d018365	0.20019	0.777553	0.000593752	2.0063	up
Zm00001d048783	1.14823	5.82979	4.43011e-05	1.96081	up
Zm00001d014705	4.75547	9.76387	8.34518e-06	1.21165	up
Zm00001d014703	0.544708	1.13	0.00692184	1.20787	up
Zm00001d011366	13.5351	24.6659	9.17483e-08	1.03882	up
Zm00001d010987	3.00186	10.0766	0.000123121	1.92644	up
Zm00001d046180	5.18962	0.0816793	8.15884e-15	-5.70974	down
Zea_mays_newGene_10168	0.0256277	13.8694	1.73921e-08	8.03835	up
Zea_mays_newGene_5459	5.49717	0	5.47852e-11	-8.98401	down
Zm00001d049987	0.402649	1.187	0.00295148	1.72461	up
Zm00001d047852	14.3071	4.63085	1.00601e-07	-1.42265	down
Zm00001d047853	14.7356	3.06658	8.20606e-24	-2.12247	down
Zm00001d046454	87.4102	18.3957	2.91315e-12	-2.08551	down
Zm00001d045667	77.0195	27.7168	0.000299849	-1.26372	down
Zm00001d047584	2.39527	0.468046	0.000345201	-2.16379	down
Zm00001d047583	72.6858	26.2085	0.00109436	-1.26279	down
Zm00001d047589	0.242151	2.29224	5.36142e-14	3.39765	up
Zea_mays_newGene_16645	1.47494	3.5377	0.000600127	1.45918	up
Zm00001d020957	3.01503	33.7835	7.99402e-18	3.55734	up
Zm00001d010704	8.78042	3.47368	0.00744356	-1.14414	down
Zm00001d012702	0.753577	0.170917	0.00238221	-1.85086	down
Zm00001d014284	81.2184	147.686	0.000436061	1.0579	up
Zea_mays_newGene_150	0.023378	12.7443	1.42946e-07	8.59188	up
Zm00001d033117	0.556233	0	9.85074e-09	-8.2027	down
Zm00001d002565	38.4257	15.5424	1.11816e-05	-1.11126	down
Zm00001d036547	2.08198	26.057	2.25206e-40	3.83398	up
Zm00001d036541	14.1569	2.24195	1.45552e-10	-2.41396	down
Zm00001d038494	2.69592	0.776831	0.000970025	-1.47766	down
Zm00001d045361	9.10981	1.41482	0.00227398	-2.42065	down
Zm00001d045369	2.44037	0.217019	0.00117898	-3.19219	down
Zm00001d001912	0	3.48979	5.4051e-11	9.06354	up
Zm00001d001915	14.8344	1.09442	1.99289e-16	-3.48927	down
Zm00001d018822	12.1854	28.7754	4.92617e-10	1.434	up
Zm00001d045096	17.9929	6.13519	9.33775e-06	-1.3488	down
Zm00001d045097	0.416658	0.862698	0.00293616	1.23985	up
Zm00001d035015	2.8513	0.181397	1.78279e-05	-3.69603	down
Zm00001d034946	12.8947	1.2995	5.09224e-08	-3.12454	down
Zm00001d034947	13.4435	2.23256	0.0001123	-2.38289	down
Zm00001d034944	8.45684	0.42791	1.36852e-42	-4.08811	down
Zm00001d004248	0	6.12586	9.90928e-17	11.2186	up
Zm00001d003214	3.24492	5.30416	9.33622e-05	1.14704	up
Zm00001d053394	155.898	41.3894	0.000912677	-1.70623	down
Zm00001d005118	12.7552	4.50926	1.27751e-05	-1.17397	down
Zm00001d034050	10.0632	4.18415	0.00292537	-1.0613	down
Zm00001d037624	3.42009	1.19515	0.000115702	-1.42213	down
Zm00001d005808	1.82816	8.64409	3.68846e-17	2.6676	up
Zm00001d037080	0.723563	2.77499	1.01336e-05	2.17198	up
Zm00001d036973	4.11656	0.0702787	1.36126e-07	-5.41365	down
Zm00001d029304	169.539	0.493692	0.000619076	-8.12815	down
Zm00001d033256	100.226	21.4608	5.80662e-17	-2.01916	down
Zea_mays_newGene_3194	0.177819	1.86284	6.64274e-07	3.39029	up
Zm00001d007185	7.28889	1.20511	5.02852e-07	-2.38952	down
Zm00001d007186	12.1356	4.61233	0.00905151	-1.197	down
Zm00001d007187	1.01678	0	2.28565e-09	-8.40408	down
Zea_mays_newGene_6348	1.26211	0.00879133	1.86588e-10	-5.79119	down
Zea_mays_newGene_6349	0.35299	5.10806	1.49882e-12	3.98775	up
Zea_mays_newGene_14066	0	3.35713	2.22328e-17	10.89	up
Zm00001d036020	26.2381	8.68066	3.39622e-05	-1.31208	down
Zea_mays_newGene_10766	0.89646	0.16731	0.000812914	-1.94553	down
Zm00001d025677	0	2.73216	1.07422e-08	8.33235	up
Zm00001d008467	0.0637633	0.979548	7.30373e-07	3.95374	up
Zm00001d008468	0.556687	1.3787	0.0019108	1.51065	up
Zea_mays_newGene_4257	3.96389	12.9758	1.59808e-12	2.16536	up
Zm00001d009733	0.338841	1.02176	0.0016452	1.72086	up
Zm00001d048392	1.12469	2.02322	0.00836232	1.04079	up
Zm00001d048397	18.0399	4.83783	3.73513e-05	-1.67581	down
Zea_mays_newGene_1752	4.43405	1.63586	0.00575444	-1.35945	down
Zea_mays_newGene_7750	0.419208	14.3068	4.50281e-13	5.24306	up
Zea_mays_newGene_7751	1.3796	5.74817	2.97532e-08	2.08701	up
Zea_mays_newGene_13906	0	0.990763	3.27547e-10	8.74547	up
Zm00001d039668	3.04793	0.255972	0.00880139	-3.29035	down
Zm00001d014970	0.673798	3.13634	0.00898681	2.39651	up
Zm00001d026567	0.005576	2.06655	4.20178e-16	8.13135	up
Zea_mays_newGene_28202	1.10223	0.245232	1.01306e-05	-2.68994	down
Zm00001d017753	6.03445	2.3205	0.00974524	-1.17369	down
Zea_mays_newGene_20454	1.4245	0.0507353	1.69367e-11	-4.28021	down
Zm00001d000164	32.8001	76.3133	2.9286e-08	1.40686	up
Zea_mays_newGene_6804	0.17794	1.59561	3.00677e-07	3.36783	up
Zm00001d016401	419.313	119.497	1.73707e-08	-1.61564	down
Zm00001d042302	6.46698	1.01661	2.48217e-09	-2.5619	down
Zm00001d011751	10.8591	2.75399	0.00111053	-1.77357	down
Zea_mays_newGene_28018	5.31409	0.87229	3.7548e-16	-2.67321	down
Zm00001d006853	6.72156	45.3744	3.28396e-08	2.99028	up
Zm00001d006857	0.550128	0.01879	2.01003e-06	-4.55622	down
Zm00001d002349	0.933563	2.4283	0.000531179	1.52949	up
Zm00001d002345	0.756892	2.05123	0.00526227	1.66789	up
Zm00001d002344	4.97865	1.98229	0.00354279	-1.13208	down
Zm00001d003329	4.00457	6.0676	7.27312e-05	1.04931	up
Zm00001d050993	5.29107	1.47762	1.11107e-06	-1.62681	down
Zm00001d040435	18.8212	5.16334	1.91097e-09	-1.64845	down
Zm00001d051241	0.532611	1.22909	0.00226298	1.38614	up
Zm00001d034457	4.94412	0.582371	2.82032e-06	-2.67735	down
Zm00001d033090	9.07562	1.22254	2.34858e-15	-2.67684	down
Zm00001d052261	4.3248	1.28431	0.00161101	-1.58232	down
Zm00001d039647	26.8879	97.6035	5.23124e-08	2.02704	up
Zm00001d039642	41.3162	0.518534	1.0163e-38	-6.06969	down
Zm00001d039640	0	1.2964	3.20396e-08	8.10931	up
Zm00001d038519	29.8829	0.061282	1.97785e-08	-8.38055	down
Zm00001d033705	0.632605	1.24367	0.000692115	1.18108	up
Zm00001d032051	3.05904	120.351	4.26322e-29	5.47969	up
Zm00001d045111	1.13427	9.55731	2.51576e-18	3.27115	up
Zm00001d045119	2.94205	0.092954	4.18266e-07	-4.64009	down
Zm00001d042463	1.65682	8.24581	6.85079e-24	2.54357	up
Zm00001d049320	223.531	83.6256	7.88498e-08	-1.22381	down
Zm00001d020008	20.6122	1.918	0.00011019	-3.1152	down
Zm00001d041375	3.70136	1.03032	0.00930272	-1.61945	down
Zm00001d035200	8.8761	16.4859	1.06007e-05	1.08263	up
Zea_mays_newGene_9149	0.549643	2.42653	1.41064e-06	2.35191	up
Zm00001d029560	2.76964	5.06696	0.00878855	1.07045	up
Zm00001d029699	8.67913	0.22407	3.92702e-12	-4.99342	down
Zm00001d030184	7.19932	2.25708	1.46115e-06	-1.46621	down
Zm00001d030183	0.292819	3.40171	3.36002e-22	3.70053	up
Zm00001d018257	0.182251	10.5949	1.51285e-82	5.87151	up
Zm00001d009548	0.185886	1.27973	5.34367e-07	2.85029	up
Zm00001d009549	13.7738	2.31037	9.76606e-09	-2.34773	down
Zm00001d054032	2.74964	9.77423	1.3374e-15	2.0306	up
Zm00001d028007	3.32661	1.36345	0.00448635	-1.06774	down
Zm00001d027499	15.183	2.91258	0.00175925	-2.13684	down
Zm00001d022518	0.29668	1.63025	0.00223199	2.65426	up
Zm00001d022516	332.701	134.29	0.00652439	-1.08178	down
Zm00001d022512	84.0976	21.0524	2.47059e-13	-1.80736	down
Zm00001d028001	6.10303	0	2.7446e-14	-9.99385	down
Zm00001d045787	1.0223	0	1.50776e-10	-8.85215	down
Zm00001d032933	22	42.1386	1.84073e-11	1.25037	up
Zm00001d032939	4.06736	9.51238	0.00466076	1.39231	up
Zm00001d036750	16.3789	36.5275	1.42532e-07	1.34066	up
Zm00001d052810	0.999389	2.72537	0.00332439	1.63373	up
Zm00001d052811	0.223605	2.26767	3.44947e-08	3.51263	up
Zm00001d012725	1.63312	4.35128	0.000184951	1.60006	up
Zm00001d036758	12.0206	4.90578	0.00199483	-1.07659	down
Zm00001d008342	3.79444	0.688665	2.46742e-05	-2.04351	down
Zea_mays_newGene_11405	0.989374	0	9.45166e-09	-8.34557	down
Zea_mays_newGene_15898	6.58309	0	2.50175e-15	-10.3704	down
Zm00001d038854	2.08478	0.355301	2.0586e-07	-2.2976	down
Zm00001d040188	0.43729	1.89673	8.95073e-05	2.30866	up
Zm00001d040183	28.8126	7.93169	2.89733e-05	-1.67459	down
Zea_mays_newGene_17765	1.77986	0	4.93179e-07	-7.59935	down
Zm00001d052061	52.5519	18.0485	2.0993e-08	-1.33222	down
Zm00001d052060	31.4532	8.48291	0.00841401	-1.67992	down
Zm00001d052063	2.56159	0.755515	0.000953429	-1.45355	down
Zm00001d021732	0.011498	13.8273	1.19587e-28	9.99462	up
Zm00001d018758	20.003	42.7405	2.1383e-09	1.31741	up
Zm00001d028912	41.3642	6.52554	6.32327e-08	-2.46025	down
Zea_mays_newGene_27442	0.00148233	0.587936	1.7123e-23	8.39907	up
Zm00001d016308	5.10685	9.61363	0.00654924	1.09621	up
Zm00001d002939	7.47205	16.9362	9.69484e-09	1.37644	up
Zm00001d002933	1.16603	2.49374	0.000174262	1.30492	up
Zm00001d022251	12.0548	2.50337	9.01784e-14	-2.04321	down
Zm00001d022259	0.473743	2.37653	0.000231329	2.47102	up
Zm00001d049120	2.58802	0.608168	0.0021162	-1.86972	down
Zm00001d049127	2.79627	0.676552	0.00262785	-1.8245	down
Zea_mays_newGene_22110	0.0133573	1.38753	8.92206e-15	6.89542	up
Zm00001d038993	6.165	0.356289	6.1178e-05	-3.88732	down
Zm00001d042113	6.41511	0.062925	2.06854e-29	-6.17465	down
Zm00001d038994	16.9665	4.22404	1.05737e-06	-1.8083	down
Zm00001d042116	45.5088	9.19354	0.000219924	-2.12796	down
Zm00001d051749	25.0792	10.039	0.00308142	-1.09013	down
Zm00001d011655	34.2774	8.53179	2.14928e-12	-1.80257	down
Zm00001d011654	21.9157	6.82845	5.99644e-08	-1.47625	down
Zm00001d051745	16.4947	0	3.84289e-15	-10.3234	down
Zm00001d051744	15.1638	0.0316483	2.6242e-40	-8.41266	down
Zm00001d051743	8.23513	0	2.71736e-14	-10.0313	down
Zm00001d015141	0.628325	1.13674	0.00047424	1.13514	up
Zm00001d000391	6.78878	2.22575	0.000594266	-1.41388	down
Zm00001d010017	4.20684	0	3.99713e-11	-9.03269	down
Zm00001d047436	128.377	33.0989	0.00262705	-1.77218	down
Zm00001d039566	378.796	102.82	0.000168471	-1.66849	down
Zm00001d013099	7.82269	1.27672	0.000412545	-2.44518	down
Zm00001d013098	27.5737	2.75217	3.88953e-16	-2.87198	down
Zm00001d013097	72.0338	17.5843	0.000587495	-1.82698	down
Zm00001d013095	6.25482	2.50209	0.00149708	-1.13808	down
Zm00001d019469	0.054576	5.91154	4.13378e-16	6.6819	up
Zm00001d012323	0	3.99782	5.97227e-17	10.7709	up
Zm00001d001882	9.8723	16.5104	0.00201437	1.01259	up
Zm00001d029881	6.28588	0	3.13156e-11	-8.9833	down
Zea_mays_newGene_2161	0.01363	0.943791	1.73918e-09	6.02995	up
Zea_mays_newGene_17311	0.847463	9.39082	0.000423655	3.63048	up
Zm00001d009187	21.7046	2.53845	2.03954e-05	-2.91805	down
Zm00001d009180	10.6016	3.928	5.48004e-07	-1.22957	down
Zm00001d020639	24.7716	2.73861	1.8383e-07	-3.00411	down
Zm00001d031178	6.62793	14.1248	7.06689e-09	1.32752	up
Zm00001d025375	0.0905973	1.24295	1.2554e-13	3.90202	up
Zm00001d007915	105.901	17.9821	2.70503e-07	-2.38475	down
Zea_mays_newGene_24060	4.47827	3.14458	3.13252e-05	-1.11403	down
Zm00001d037797	40.7007	11.8354	1.5669e-05	-1.54929	down
Zm00001d037240	39.9639	62.4522	0.00128207	1.08462	up
Zm00001d040158	1.15179	6.84226	4.36904e-05	2.74204	up
Zm00001d047301	0	0.56759	1.93373e-12	9.44467	up
Zm00001d047307	2.13388	5.62211	0.00071205	1.59943	up
Zm00001d033948	0.00888167	23.0601	1.39259e-27	11.883	up
Zm00001d042260	28.871	7.10767	4.95777e-05	-1.85982	down
Zm00001d048147	5.62626	13.4718	0.000842912	1.38013	up
Zm00001d048143	1.0791	0.114209	2.81232e-05	-3.11819	down
Zm00001d014783	29.025	11.7587	8.62109e-06	-1.11253	down
Zm00001d014781	69.1414	125.826	0.000963833	1.05471	up
Zm00001d027268	8.41524	19.342	0.00820282	1.3937	up
Zea_mays_newGene_5989	1.12959	0.0161767	3.08075e-08	-5.52567	down
Zm00001d024763	18.4818	7.16914	5.62754e-05	-1.14928	down
Zm00001d024768	2.93181	0.808308	0.00343693	-1.64462	down
Zea_mays_newGene_25286	2.66654	0	3.19876e-10	-8.80889	down
Zm00001d050899	86.2859	5.54562	1.48246e-15	-3.78291	down
Zea_mays_newGene_15918	0	1.46259	1.02427e-10	9.03458	up
Zm00001d016928	15.2909	3.67612	4.92825e-06	-1.87861	down
Zm00001d016924	2.40235	0.0539833	4.45956e-07	-5.1418	down
Zm00001d016922	0.398428	1.68493	3.21958e-08	2.2887	up
Zea_mays_newGene_17512	0	63.9045	3.98962e-31	14.4643	up
Zm00001d038764	57.0448	15.9127	3.26533e-05	-1.63928	down
Zm00001d038763	7.04741	1.48865	0.000208916	-2.08648	down
Zm00001d052639	0.592719	3.39918	4.48663e-08	2.69795	up
Zm00001d028641	8.06713	2.45997	0.00510019	-1.56008	down
Zm00001d019111	0.018965	2.57192	3.37083e-20	6.18244	up
Zm00001d048191	2.24858	0.535853	0.00677336	-1.88136	down
Zm00001d039963	10.6971	1.70578	1.13217e-14	-2.4478	down
Zm00001d002878	16.7272	4.92291	9.98102e-06	-1.56061	down
Zm00001d002871	8.83983	45.2693	1.54754e-14	2.53698	up
Zm00001d002875	0	4.82521	2.28573e-20	11.7651	up
Zm00001d042634	28.5941	3.38103	1.73939e-09	-2.91684	down
Zm00001d042637	10.0866	1.05525	6.27109e-12	-3.07771	down
Zm00001d005664	15.2215	3.53785	1.00169e-05	-1.91182	down
Zm00001d050466	0.887306	2.53537	0.0072119	1.67866	up
Zm00001d050465	0.267795	1.11488	2.10623e-07	2.26814	up
Zm00001d050462	4.20465	0.0117387	4.84169e-12	-8.1453	down
Zm00001d028284	0.646915	5.9851	7.80017e-11	3.34298	up
Zm00001d034326	0	2.73983	2.3252e-10	8.86431	up
Zm00001d000436	3.71199	6.57765	0.000246017	1.03295	up
Zm00001d003830	194.261	69.6415	0.000480704	-1.29166	down
Zm00001d043946	30.1389	1.98862	7.14266e-40	-3.72374	down
Zm00001d050248	3.77751	0.680486	8.18141e-07	-2.16124	down
Zm00001d033132	2461.75	5247.94	3.15934e-06	1.2778	up
Zm00001d005888	9.13628	1.32697	3.17152e-14	-2.55941	down
Zm00001d005881	1.78848	24.0993	1.57485e-18	3.98573	up
Zm00001d047533	1.35872	2.79795	0.00127402	1.23557	up
Zm00001d019757	6.26068	1.9757	1.09653e-05	-1.29255	down
Zm00001d019752	2.29145	0.747891	0.00206789	-1.38144	down
Zm00001d043095	7.21011	2.267	9.19431e-06	-1.46781	down
Zm00001d039156	0.401743	1.1977	0.00687322	1.78327	up
Zm00001d039155	0.439398	1.30038	0.000950282	1.71301	up
Zm00001d002053	2.0946	5.70048	2.75667e-10	1.63775	up
Zm00001d013751	39.4688	6.91238	4.79744e-07	-2.34142	down
Zm00001d037001	1.61496	8.70688	1.65637e-16	2.44922	up
Zm00001d013755	46.1553	13.2025	2.90995e-09	-1.59586	down
Zm00001d037009	6.17331	1.57189	2.44967e-07	-1.77029	down
Zm00001d007109	3.47089	0	7.93058e-12	-9.20098	down
Zm00001d038204	5.23733	8.68123	0.000336263	1.18494	up
Zm00001d038203	31.0975	0.354696	3.02247e-33	-6.13425	down
Zea_mays_newGene_3115	1.32324	0	9.72851e-11	-8.95893	down
Zm00001d042940	83.2583	1.66052	1.49856e-21	-5.36213	down
Zm00001d032560	53.5099	21.7797	0.00012171	-1.10638	down
Zm00001d050864	167.255	15.9215	3.38315e-22	-3.19483	down
Zm00001d035512	6.7037	14.9349	4.74895e-05	1.38156	up
Zea_mays_newGene_4568	1.47978	0.108102	2.9614e-09	-3.19991	down
Zm00001d007815	20.7898	62.2933	1.76672e-05	1.46746	up
Zm00001d008795	23.6799	0.552214	3.75062e-14	-5.26007	down
Zea_mays_newGene_24451	0	13.9165	9.48507e-24	12.6646	up
Zm00001d005410	0.022175	3.78504	4.4974e-11	7.79688	up
Zm00001d021843	7.71446	0.939025	1.15316e-05	-2.75218	down
Zm00001d021842	22.8671	4.62133	9.48381e-22	-2.10075	down
Zm00001d009938	44.5153	15.7322	0.00148811	-1.3183	down
Zm00001d028679	24.1669	5.29113	1.62173e-12	-1.98113	down
Zm00001d020463	5.80233	44.5277	7.04258e-14	3.13458	up
Zea_mays_newGene_17069	3.39051	5.948	0.00344672	1.00802	up
Zm00001d008330	5.4757	1.95226	0.00507393	-1.28222	down
Zea_mays_newGene_25505	1.61324	0.010152	3.63125e-19	-6.76856	down
Zm00001d021599	0.81033	0.052178	3.83482e-06	-3.72661	down
Zm00001d021070	42.7343	8.30845	1.08057e-19	-2.15798	down
Zm00001d004875	0.346282	1.35834	1.19069e-06	2.17746	up
Zm00001d004876	0.155997	1.66564	4.6148e-09	3.50069	up
Zm00001d024843	103.076	16.318	1.58258e-07	-2.46871	down
Zea_mays_newGene_20366	2.84715	0	4.71279e-13	-9.75126	down
Zm00001d021336	0.414639	1.23737	0.008456	1.53344	up
Zm00001d029100	3.48914	11.751	0.000319799	1.96871	up
Zm00001d017420	1.1669	0.10976	5.08429e-07	-3.18315	down
Zm00001d025651	3.035	0.815787	1.20664e-07	-1.6889	down
Zm00001d011869	3.34213	0	2.10111e-12	-9.36003	down
Zm00001d027656	34.8746	12.0345	1.807e-05	-1.31785	down
Zm00001d022028	1.52327	0.418105	0.00524902	-1.15138	down
Zm00001d026301	2.06319	4.52006	0.000662207	1.34616	up
Zm00001d026305	0.904786	0.22326	0.000447439	-1.60398	down
Zm00001d016484	0	4.93324	1.91924e-13	9.83043	up
Zm00001d029720	16.3835	4.87398	0.00311932	-1.54445	down
Zm00001d024681	0.0156007	0.351735	6.71251e-08	4.7617	up
Zea_mays_newGene_22276	4.42671	1.66219	0.00642992	-1.27077	down
Zm00001d046718	14.0053	5.50417	0.00168433	-1.11613	down
Zm00001d042467	1.43374	0	1.44992e-07	-7.86744	down
Zm00001d017992	16.0422	1.48241	3.04549e-27	-3.21187	down
Zm00001d050917	4.14003	0.876695	3.28228e-05	-2.0455	down
Zm00001d043298	2.62071	0.02489	8.69809e-16	-6.29038	down
Zm00001d010422	60.4229	22.9171	0.000769616	-1.18785	down
Zm00001d001766	239.694	65.4796	9.21686e-09	-1.68623	down
Zm00001d047045	9.67025	2.42843	6.81689e-07	-1.75843	down
Zm00001d043742	5.16138	0.762223	9.13603e-05	-2.54241	down
Zm00001d043740	84.3437	9.54739	2.95291e-08	-2.96376	down
Zm00001d047048	0	2.86709	4.82969e-09	8.38946	up
Zm00001d039315	0.703293	0.143065	0.000894789	-1.94232	down
Zm00001d039316	4.76229	8.86966	0.000563421	1.09071	up
Zm00001d051455	0	1.74284	4.53191e-13	9.6829	up
Zm00001d013195	17.6002	32.2654	0.000126737	1.05798	up
Zm00001d013192	1.46879	2.67157	0.000938402	1.06228	up
Zm00001d006230	37.1302	0.195702	3.95052e-83	-7.29294	down
Zea_mays_newGene_1491	0.318872	1.5318	3.02862e-05	2.47771	up
Zea_mays_newGene_17304	1.34371	0	9.38521e-09	-8.35703	down
Zm00001d048547	0.0133213	1.67147	6.31241e-10	6.74588	up
Zm00001d038049	8.92312	1.41246	1.3251e-05	-2.42997	down
Zm00001d040216	4.30627	12.7666	7.14649e-06	1.55523	up
[truncated: 3,727 more rows]
